# Supplementary material for: 2-Amino-3-carb­oxy­pyridinium perchlorate
Source: Acta Crystallogr Sect E Struct Rep Online. 2012 May 2;68(Pt 6):o1601–2. doi: 10.1107/S1600536812018922 (PMC3379211; doi:10.1107/S1600536812018922)
Supplement: Supplementary file 1 [file e-68-o1601-sup1.cif]

##############################################################################
#                                                                            #
# This CIF contains the data in a paper accepted for publication in          #
# Acta Crystallographica Section E. It conforms to the requirements of       #
# Notes for Authors for Acta Crystallographica Section E, and has been       #
# peer reviewed under the auspices of the IUCr Commission on Journals.       #
#                                                                            #
# Full details of the Crystallographic Information File format               #
# are given in the paper "The Crystallographic Information File (CIF):       #
# a New Standard Archive File for Crystallography" by S. R. Hall, F. H.      #
# Allen and I. D. Brown [Acta Cryst. (1991), A47, 655-685].                  #
#                                                                            #
# The current version of the core CIF dictionary is obtainable from          #
# ftp://ftp.iucr.org/pub/cif_core.dic.                                       #
#                                                                            #
# Software is freely available for graphical display of the structure(s)     #
# in this CIF. For information consult the CIF software page                 #
# http://www.iucr.org/resources/cif/software.                                #
#                                                                            #
# This file may be used for bona fide research purposes within the           #
# scientific community so long as proper attribution is given to the journal # 
# article from which it was obtained.                                        #
#                                                                            #
##############################################################################
data_global
_audit_creation_method     'WinGX routine CIF_UPDATE'
_audit_conform_dict_name     cif_core.dic
_audit_conform_dict_version     2.3
_journal_date_recd_electronic     2012-04-11
_journal_date_accepted     2012-04-26
_journal_name_full     'Acta Crystallographica, Section E'
_journal_year     2012
_journal_volume     68
_journal_issue      6
_journal_page_first     o1601
_journal_page_last     o1602
_journal_paper_category     QO
_journal_paper_doi     10.1107/S1600536812018922
_journal_coeditor_code     LD2056
_publ_contact_author_name     'Berrah, Fadila '
_publ_contact_author_address
;
Laboratoire de chimie appliqu\'ee et technologie des mat\'eriaux
LCATM
Universit\'e d'Oum El Bouaghi 04000,
Algeria
;
_publ_contact_author_email     fadilaber@yahoo.fr
_publ_contact_author_fax     '00 (213) 32 42 39 83'
_publ_contact_author_phone     '00 (213) 32 42 39 83'
_publ_section_title
;
2-Amino-3-carboxypyridinium perchlorate
;
loop_
    _publ_author_name
    _publ_author_address
    'Berrah, Fadila'
;
Laboratoire de Chimie Appliqu\'ee et Technologie des Mat\'eriaux (LCATM),
Universit\'e d'Oum El Bouaghi 04000,
Algeria
;
    'Bouacida, Sofiane'
;
Unit\'e de Recherche de Chimie de l'Environnement et Mol\'eculaire Structurale
(CHEMS), Facult\'e des Sciences Exactes,
Universit\'e Mentouri Constantine 25000,
Algeria
;
    'Anana, Hayet'
;
Laboratoire de Chimie Appliqu\'ee et Technologie des Mat\'eriaux (LCATM),
Universit\'e d'Oum El Bouaghi 04000,
Algeria
;
    'Roisnel, Thierry'
;
Centre de Difractom\'etrie X
UMR 6226 CNRS Unit\'e Sciences Chimiques de Rennes
Universit\'e de Rennes I
263 Avenue du G\'en\'eral Leclerc
35042 Rennes
France
;
data_I
_chemical_name_systematic
;
2-Amino-3-carboxypyridinium perchlorate
;
_chemical_name_common     ?
_chemical_formula_moiety     'C6 H7 N2 O2 +, Cl O4 -'
_chemical_formula_sum     'C6 H7 Cl N2 O6'
_chemical_formula_structural     'C6 H7 N2 O2, Cl O4'
_chemical_formula_iupac     'C6 H7 N2 O2 +, Cl O4 -'
_chemical_formula_weight     238.585
_symmetry_cell_setting     monoclinic
_symmetry_space_group_name_H-M     'P 2/c'
_symmetry_space_group_name_Hall     '-P 2yc'
loop_
    _symmetry_equiv_pos_as_xyz
    'x, y, z'
    '-x, y, -z+1/2'
    '-x, -y, -z'
    'x, -y, z-1/2'
_cell_length_a     17.3573(12)
_cell_length_b     5.0800(4)
_cell_length_c     21.6293(17)
_cell_angle_alpha     90
_cell_angle_beta     107.239(2)
_cell_angle_gamma     90
_cell_volume     1821.5(2)
_cell_formula_units_Z     8
_cell_measurement_reflns_used     3823
_cell_measurement_theta_min     2.46
_cell_measurement_theta_max     27.39
_cell_measurement_temperature     150(2)
_exptl_crystal_description     stick
_exptl_crystal_colour     colourless
_exptl_crystal_size_max     0.48
_exptl_crystal_size_mid     0.17
_exptl_crystal_size_min     0.08
_exptl_crystal_density_diffrn     1.74
_exptl_crystal_density_method     'not measured'
_exptl_crystal_F_000     976
_exptl_absorpt_coefficient_mu     0.433
_exptl_absorpt_correction_type     multi-scan
_exptl_absorpt_process_details     '(SADABS; Sheldrick, 2002)'
_exptl_absorpt_correction_T_min     0.847
_exptl_absorpt_correction_T_max     0.966
_exptl_special_details     ?
_diffrn_ambient_temperature     150(2)
_diffrn_radiation_type     MoK\a
_diffrn_radiation_wavelength     0.71073
_diffrn_radiation_monochromator     graphite
_diffrn_measurement_device_type     'Bruker APEXII'
_diffrn_measurement_method     'CCD rotation images, thin slices'
_diffrn_reflns_number     13822
_diffrn_reflns_av_R_equivalents     0.0441
_diffrn_reflns_theta_min     1.97
_diffrn_reflns_theta_max     27.52
_diffrn_reflns_theta_full     27.52
_diffrn_measured_fraction_theta_max     0.985
_diffrn_measured_fraction_theta_full     0.985
_diffrn_reflns_limit_h_min     -22
_diffrn_reflns_limit_h_max     12
_diffrn_reflns_limit_k_min     -6
_diffrn_reflns_limit_k_max     6
_diffrn_reflns_limit_l_min     -27
_diffrn_reflns_limit_l_max     28
_refine_special_details
;
Refinement of <i>F</i>^2^ against ALL reflections. The weighted <i>R</i>-factor
<i>wR</i> and goodness of fit <i>S</i> are based on <i>F</i>^2^, conventional
<i>R</i>-factors <i>R</i> are based on <i>F</i>, with <i>F</i> set to zero for
negative <i>F</i>^2^. The threshold expression of <i>F</i>^2^ >
\s(<i>F</i>^2^) is used only for calculating <i>R</i>-factors(gt) <i>etc</i>.
and is not relevant to the choice of reflections for refinement.
<i>R</i>-factors based on <i>F</i>^2^ are statistically about twice as large
as those based on <i>F</i>, and <i>R</i>- factors based on ALL data will be
even larger.
;
_reflns_number_total     4142
_reflns_number_gt     3305
_reflns_threshold_expression     I>2sigma(I)
_refine_ls_structure_factor_coef     Fsqd
_refine_ls_matrix_type     full
_refine_ls_R_factor_all     0.0653
_refine_ls_R_factor_gt     0.0485
_refine_ls_wR_factor_gt     0.1032
_refine_ls_wR_factor_ref     0.1099
_refine_ls_goodness_of_fit_ref     1.107
_refine_ls_restrained_S_all     1.107
_refine_ls_number_reflns     4142
_refine_ls_number_parameters     273
_refine_ls_number_restraints     0
_refine_ls_hydrogen_treatment     constr
_refine_ls_weighting_scheme     calc
_refine_ls_weighting_details
         'calc w=1/[\s^2^(Fo^2^)+(0.0377P)^2^+1.7007P] where P=(Fo^2^+2Fc^2^)/3'
_atom_sites_solution_hydrogens     geom
_atom_sites_solution_primary     direct
_atom_sites_solution_secondary     difmap
_refine_ls_shift/su_max     0
_refine_ls_shift/su_mean     0
_refine_diff_density_max     0.336
_refine_diff_density_min     -0.399
_refine_ls_extinction_method     none
loop_
    _atom_type_symbol
    _atom_type_description
    _atom_type_scat_dispersion_real
    _atom_type_scat_dispersion_imag
    _atom_type_scat_source
    C C 0.0033 0.0016 'International Tables Vol C Tables 4.2.6.8 and 6.1.1.4'
    H H 0 0 'International Tables Vol C Tables 4.2.6.8 and 6.1.1.4'
    N N 0.0061 0.0033 'International Tables Vol C Tables 4.2.6.8 and 6.1.1.4'
    O O 0.0106 0.006 'International Tables Vol C Tables 4.2.6.8 and 6.1.1.4'
    Cl Cl 0.1484 0.1585 'International Tables Vol C Tables 4.2.6.8 and 6.1.1.4'
_computing_data_collection     'APEX2 (Bruker, 2006)'
_computing_cell_refinement     'SAINT (Bruker, 2006)'
_computing_data_reduction     'SAINT (Bruker, 2006)'
_computing_structure_solution     'SIR2002 (Burla <i>et al.</i>, 2005)'
_computing_structure_refinement     'SHELXL97 (Sheldrick, 2008)'
_computing_molecular_graphics
;ORTEP-3 for Windows (Farrugia, 1997) and
Mercury (Macrae <i>et al.</i>, 2006)
;
_computing_publication_material     'WinGX (Farrugia, 1999)'
loop_
    _atom_site_type_symbol
    _atom_site_label
    _atom_site_fract_x
    _atom_site_fract_y
    _atom_site_fract_z
    _atom_site_U_iso_or_equiv
    _atom_site_adp_type
    _atom_site_calc_flag
    _atom_site_refinement_flags
    _atom_site_occupancy
    _atom_site_symmetry_multiplicity
    _atom_site_disorder_assembly
    _atom_site_disorder_group
    Cl Cl2 0.12456(3) -0.07231(11) -0.11690(3) 0.01685(14) Uani d . 1 1 . .
    Cl Cl1 0.37576(3) 0.54151(11) 0.35382(3) 0.01875(14) Uani d . 1 1 . .
    O O22 0.19785(10) -0.2141(4) -0.11310(8) 0.0251(4) Uani d . 1 1 . .
    O O1B 0.07544(11) 0.1702(4) 0.02704(8) 0.0275(4) Uani d . 1 1 . .
    H H1B 0.0786 0.0731 -0.0024 0.041 Uiso calc R 1 1 . .
    O O42 0.09107(12) -0.1755(4) -0.06809(9) 0.0330(5) Uani d . 1 1 . .
    O O21 0.42254(13) 0.6540(4) 0.31530(9) 0.0369(5) Uani d . 1 1 . .
    O O31 0.35147(11) 0.2777(3) 0.33137(9) 0.0300(4) Uani d . 1 1 . .
    O O41 0.30450(11) 0.6993(4) 0.34659(8) 0.0264(4) Uani d . 1 1 . .
    O O2B 0.18407(11) -0.0563(4) 0.08267(8) 0.0282(4) Uani d . 1 1 . .
    O O32 0.14319(11) 0.2034(3) -0.10376(9) 0.0269(4) Uani d . 1 1 . .
    O O2A 0.31277(11) 0.5865(4) 0.15454(8) 0.0287(4) Uani d . 1 1 . .
    O O11 0.42313(11) 0.5324(4) 0.42050(8) 0.0269(4) Uani d . 1 1 . .
    O O1A 0.42090(11) 0.3499(4) 0.20638(8) 0.0323(5) Uani d . 1 1 . .
    H H1A 0.4172 0.4352 0.2376 0.049 Uiso calc R 1 1 . .
    O O12 0.06824(11) -0.1019(4) -0.17999(8) 0.0274(4) Uani d . 1 1 . .
    N N2A 0.31083(12) 0.1811(4) -0.01596(9) 0.0189(4) Uani d . 1 1 . .
    H H2A 0.2759 0.2114 -0.0528 0.023 Uiso calc R 1 1 . .
    N N2B 0.18027(12) 0.3604(4) 0.24939(9) 0.0198(4) Uani d . 1 1 . .
    H H2B 0.2137 0.3306 0.2869 0.024 Uiso calc R 1 1 . .
    C C3B 0.18684(14) 0.2122(4) 0.19911(11) 0.0165(5) Uani d . 1 1 . .
    N N1B 0.24371(13) 0.0283(4) 0.21094(9) 0.0225(5) Uani d . 1 1 . .
    H H11B 0.2751 0.0061 0.2496 0.027 Uiso calc R 1 1 . .
    H H12B 0.2492 -0.0685 0.1799 0.027 Uiso calc R 1 1 . .
    C C2B 0.13013(14) 0.2659(4) 0.13757(11) 0.0156(5) Uani d . 1 1 . .
    C C2A 0.36459(14) 0.2707(5) 0.09571(11) 0.0166(5) Uani d . 1 1 . .
    N N1A 0.24775(12) 0.5022(4) 0.02580(9) 0.0204(4) Uani d . 1 1 . .
    H H11A 0.2145 0.5237 -0.0122 0.025 Uiso calc R 1 1 . .
    H H12A 0.2432 0.5962 0.0576 0.025 Uiso calc R 1 1 . .
    C C3A 0.30586(14) 0.3245(4) 0.03538(11) 0.0160(5) Uani d . 1 1 . .
    C C5A 0.42317(15) -0.0621(5) 0.04338(12) 0.0239(5) Uani d . 1 1 . .
    H H5A 0.4618 -0.1915 0.0457 0.029 Uiso calc R 1 1 . .
    C C6A 0.42192(15) 0.0799(5) 0.09851(12) 0.0213(5) Uani d . 1 1 . .
    H H6A 0.4605 0.0447 0.1378 0.026 Uiso calc R 1 1 . .
    C C4A 0.36681(15) -0.0065(5) -0.01335(12) 0.0223(5) Uani d . 1 1 . .
    H H4A 0.3666 -0.0978 -0.0507 0.027 Uiso calc R 1 1 . .
    C C6B 0.07394(14) 0.4623(5) 0.13287(11) 0.0200(5) Uani d . 1 1 . .
    H H6B 0.0373 0.4991 0.0927 0.024 Uiso calc R 1 1 . .
    C C1A 0.36249(15) 0.4192(5) 0.15434(11) 0.0199(5) Uani d . 1 1 . .
    C C1B 0.13334(15) 0.1106(5) 0.08066(11) 0.0183(5) Uani d . 1 1 . .
    C C4B 0.12476(15) 0.5518(5) 0.24461(12) 0.0229(5) Uani d . 1 1 . .
    H H4B 0.1238 0.6456 0.2813 0.027 Uiso calc R 1 1 . .
    C C5B 0.07058(15) 0.6081(5) 0.18698(12) 0.0222(5) Uani d . 1 1 . .
    H H5B 0.0322 0.7396 0.1833 0.027 Uiso calc R 1 1 . .
loop_
    _atom_site_aniso_label
    _atom_site_aniso_U_11
    _atom_site_aniso_U_22
    _atom_site_aniso_U_33
    _atom_site_aniso_U_12
    _atom_site_aniso_U_13
    _atom_site_aniso_U_23
    Cl2 0.0180(3) 0.0159(3) 0.0166(3) 0.0000(2) 0.0052(2) -0.0011(2)
    Cl1 0.0213(3) 0.0159(3) 0.0199(3) -0.0054(2) 0.0074(2) -0.0038(2)
    O22 0.0216(9) 0.0260(10) 0.0251(9) 0.0067(7) 0.0028(7) -0.0018(7)
    O1B 0.0229(10) 0.0384(11) 0.0194(9) 0.0070(8) 0.0036(7) -0.0085(8)
    O42 0.0463(12) 0.0321(11) 0.0289(10) -0.0153(9) 0.0242(9) -0.0079(8)
    O21 0.0472(13) 0.0380(12) 0.0356(11) -0.0184(10) 0.0275(10) -0.0084(9)
    O31 0.0327(11) 0.0164(9) 0.0365(11) -0.0060(8) 0.0034(9) -0.0079(8)
    O41 0.0268(10) 0.0233(9) 0.0271(9) 0.0037(8) 0.0050(8) -0.0032(8)
    O2B 0.0348(11) 0.0259(10) 0.0228(9) 0.0121(8) 0.0067(8) -0.0040(8)
    O32 0.0322(11) 0.0143(9) 0.0295(10) 0.0002(7) 0.0019(8) -0.0008(7)
    O2A 0.0334(11) 0.0286(10) 0.0225(9) 0.0122(8) 0.0058(8) -0.0031(8)
    O11 0.0237(10) 0.0305(10) 0.0227(9) -0.0036(8) 0.0013(7) -0.0032(8)
    O1A 0.0249(10) 0.0511(13) 0.0176(9) 0.0117(9) 0.0010(8) -0.0044(9)
    O12 0.0232(9) 0.0331(11) 0.0214(9) 0.0054(8) -0.0005(7) -0.0064(8)
    N2A 0.0215(11) 0.0188(10) 0.0156(9) 0.0020(8) 0.0044(8) 0.0008(8)
    N2B 0.0230(11) 0.0192(10) 0.0165(9) -0.0029(8) 0.0047(8) -0.0026(8)
    C3B 0.0185(12) 0.0137(11) 0.0182(11) -0.0045(9) 0.0071(9) -0.0022(9)
    N1B 0.0279(12) 0.0187(10) 0.0182(10) 0.0048(9) 0.0024(8) -0.0005(8)
    C2B 0.0167(12) 0.0127(10) 0.0186(11) -0.0040(9) 0.0071(9) -0.0013(9)
    C2A 0.0149(12) 0.0162(11) 0.0190(11) -0.0007(9) 0.0055(9) 0.0020(9)
    N1A 0.0227(11) 0.0177(10) 0.0178(9) 0.0073(8) 0.0012(8) -0.0002(8)
    C3A 0.0177(12) 0.0125(10) 0.0186(11) -0.0025(9) 0.0067(9) 0.0012(9)
    C5A 0.0213(13) 0.0204(12) 0.0326(13) 0.0071(10) 0.0120(11) 0.0006(11)
    C6A 0.0187(12) 0.0225(12) 0.0222(12) 0.0015(10) 0.0050(10) 0.0044(10)
    C4A 0.0267(13) 0.0174(12) 0.0260(12) 0.0003(10) 0.0127(10) -0.0035(10)
    C6B 0.0179(12) 0.0187(12) 0.0230(11) -0.0025(10) 0.0053(9) -0.0005(10)
    C1A 0.0219(13) 0.0201(12) 0.0176(11) -0.0015(10) 0.0056(10) 0.0014(9)
    C1B 0.0201(12) 0.0169(12) 0.0183(11) -0.0018(10) 0.0062(9) -0.0009(9)
    C4B 0.0279(14) 0.0193(12) 0.0251(12) -0.0043(11) 0.0135(10) -0.0075(10)
    C5B 0.0213(13) 0.0174(12) 0.0302(13) 0.0012(10) 0.0112(11) -0.0047(10)
_geom_special_details
;
All e.s.d.'s (except the e.s.d. in the dihedral angle between two l.s. planes)
are estimated using the full covariance matrix. The cell e.s.d.'s are taken
into account individually in the estimation of e.s.d.'s in distances, angles
and torsion angles; correlations between e.s.d.'s in cell parameters are only
used when they are defined by crystal symmetry. An approximate (isotropic)
treatment of cell e.s.d.'s is used for estimating e.s.d.'s involving l.s.
planes.
;
loop_
    _geom_bond_atom_site_label_1
    _geom_bond_atom_site_label_2
    _geom_bond_site_symmetry_2
    _geom_bond_distance
    _geom_bond_publ_flag
    Cl2 O12 . 1.4316(17) ?
    Cl2 O22 . 1.4427(18) ?
    Cl2 O42 . 1.4463(18) ?
    Cl2 O32 . 1.4466(18) ?
    Cl1 O11 . 1.4336(17) ?
    Cl1 O21 . 1.4427(19) ?
    Cl1 O41 . 1.4430(18) ?
    Cl1 O31 . 1.4451(18) ?
    O1B C1B . 1.325(3) ?
    O1B H1B . 0.82 ?
    O2B C1B . 1.214(3) ?
    O2A C1A . 1.212(3) ?
    O1A C1A . 1.320(3) ?
    O1A H1A . 0.82 ?
    N2A C4A . 1.350(3) ?
    N2A C3A . 1.352(3) ?
    N2A H2A . 0.86 ?
    N2B C4B . 1.351(3) ?
    N2B C3B . 1.355(3) ?
    N2B H2B . 0.86 ?
    C3B N1B . 1.328(3) ?
    C3B C2B . 1.428(3) ?
    N1B H11B . 0.86 ?
    N1B H12B . 0.86 ?
    C2B C6B . 1.378(3) ?
    C2B C1B . 1.477(3) ?
    C2A C6A . 1.378(3) ?
    C2A C3A . 1.424(3) ?
    C2A C1A . 1.485(3) ?
    N1A C3A . 1.324(3) ?
    N1A H11A . 0.86 ?
    N1A H12A . 0.86 ?
    C5A C4A . 1.353(3) ?
    C5A C6A . 1.399(3) ?
    C5A H5A . 0.93 ?
    C6A H6A . 0.93 ?
    C4A H4A . 0.93 ?
    C6B C5B . 1.401(3) ?
    C6B H6B . 0.93 ?
    C4B C5B . 1.351(3) ?
    C4B H4B . 0.93 ?
    C5B H5B . 0.93 ?
loop_
    _geom_angle_atom_site_label_1
    _geom_angle_atom_site_label_2
    _geom_angle_atom_site_label_3
    _geom_angle_site_symmetry_1
    _geom_angle_site_symmetry_3
    _geom_angle
    _geom_angle_publ_flag
    O12 Cl2 O22 . . 110.08(10) ?
    O12 Cl2 O42 . . 110.43(12) ?
    O22 Cl2 O42 . . 108.41(12) ?
    O12 Cl2 O32 . . 109.81(11) ?
    O22 Cl2 O32 . . 109.27(11) ?
    O42 Cl2 O32 . . 108.81(11) ?
    O11 Cl1 O21 . . 109.92(11) ?
    O11 Cl1 O41 . . 110.16(11) ?
    O21 Cl1 O41 . . 109.17(12) ?
    O11 Cl1 O31 . . 109.34(11) ?
    O21 Cl1 O31 . . 109.36(12) ?
    O41 Cl1 O31 . . 108.87(11) ?
    C1B O1B H1B . . 109.5 ?
    C1A O1A H1A . . 109.5 ?
    C4A N2A C3A . . 124.5(2) ?
    C4A N2A H2A . . 117.8 ?
    C3A N2A H2A . . 117.8 ?
    C4B N2B C3B . . 124.5(2) ?
    C4B N2B H2B . . 117.8 ?
    C3B N2B H2B . . 117.8 ?
    N1B C3B N2B . . 118.1(2) ?
    N1B C3B C2B . . 125.6(2) ?
    N2B C3B C2B . . 116.3(2) ?
    C3B N1B H11B . . 120 ?
    C3B N1B H12B . . 120 ?
    H11B N1B H12B . . 120 ?
    C6B C2B C3B . . 119.0(2) ?
    C6B C2B C1B . . 121.7(2) ?
    C3B C2B C1B . . 119.3(2) ?
    C6A C2A C3A . . 119.1(2) ?
    C6A C2A C1A . . 121.3(2) ?
    C3A C2A C1A . . 119.5(2) ?
    C3A N1A H11A . . 120 ?
    C3A N1A H12A . . 120 ?
    H11A N1A H12A . . 120 ?
    N1A C3A N2A . . 118.0(2) ?
    N1A C3A C2A . . 125.4(2) ?
    N2A C3A C2A . . 116.5(2) ?
    C4A C5A C6A . . 118.4(2) ?
    C4A C5A H5A . . 120.8 ?
    C6A C5A H5A . . 120.8 ?
    C2A C6A C5A . . 121.2(2) ?
    C2A C6A H6A . . 119.4 ?
    C5A C6A H6A . . 119.4 ?
    N2A C4A C5A . . 120.2(2) ?
    N2A C4A H4A . . 119.9 ?
    C5A C4A H4A . . 119.9 ?
    C2B C6B C5B . . 121.7(2) ?
    C2B C6B H6B . . 119.2 ?
    C5B C6B H6B . . 119.2 ?
    O2A C1A O1A . . 123.5(2) ?
    O2A C1A C2A . . 123.8(2) ?
    O1A C1A C2A . . 112.7(2) ?
    O2B C1B O1B . . 123.0(2) ?
    O2B C1B C2B . . 123.3(2) ?
    O1B C1B C2B . . 113.6(2) ?
    C5B C4B N2B . . 120.6(2) ?
    C5B C4B H4B . . 119.7 ?
    N2B C4B H4B . . 119.7 ?
    C4B C5B C6B . . 118.0(2) ?
    C4B C5B H5B . . 121 ?
    C6B C5B H5B . . 121 ?
loop_
    _geom_torsion_atom_site_label_1
    _geom_torsion_atom_site_label_2
    _geom_torsion_atom_site_label_3
    _geom_torsion_atom_site_label_4
    _geom_torsion_site_symmetry_1
    _geom_torsion_site_symmetry_2
    _geom_torsion_site_symmetry_3
    _geom_torsion_site_symmetry_4
    _geom_torsion
    _geom_torsion_publ_flag
    C4B N2B C3B N1B . . . . -179.2(2) ?
    C4B N2B C3B C2B . . . . -0.3(3) ?
    N1B C3B C2B C6B . . . . 179.4(2) ?
    N2B C3B C2B C6B . . . . 0.7(3) ?
    N1B C3B C2B C1B . . . . -0.8(4) ?
    N2B C3B C2B C1B . . . . -179.6(2) ?
    C4A N2A C3A N1A . . . . -180.0(2) ?
    C4A N2A C3A C2A . . . . 0.2(3) ?
    C6A C2A C3A N1A . . . . -179.8(2) ?
    C1A C2A C3A N1A . . . . 0.7(4) ?
    C6A C2A C3A N2A . . . . 0.0(3) ?
    C1A C2A C3A N2A . . . . -179.6(2) ?
    C3A C2A C6A C5A . . . . -0.3(4) ?
    C1A C2A C6A C5A . . . . 179.2(2) ?
    C4A C5A C6A C2A . . . . 0.5(4) ?
    C3A N2A C4A C5A . . . . -0.1(4) ?
    C6A C5A C4A N2A . . . . -0.3(4) ?
    C3B C2B C6B C5B . . . . -0.7(4) ?
    C1B C2B C6B C5B . . . . 179.5(2) ?
    C6A C2A C1A O2A . . . . -179.1(2) ?
    C3A C2A C1A O2A . . . . 0.4(4) ?
    C6A C2A C1A O1A . . . . 1.1(3) ?
    C3A C2A C1A O1A . . . . -179.4(2) ?
    C6B C2B C1B O2B . . . . 176.9(2) ?
    C3B C2B C1B O2B . . . . -2.8(4) ?
    C6B C2B C1B O1B . . . . -3.2(3) ?
    C3B C2B C1B O1B . . . . 177.1(2) ?
    C3B N2B C4B C5B . . . . 0.0(4) ?
    N2B C4B C5B C6B . . . . 0.0(4) ?
    C2B C6B C5B C4B . . . . 0.4(4) ?
loop_
    _geom_hbond_atom_site_label_D
    _geom_hbond_atom_site_label_H
    _geom_hbond_atom_site_label_A
    _geom_hbond_site_symmetry_A
    _geom_hbond_distance_DH
    _geom_hbond_distance_HA
    _geom_hbond_distance_DA
    _geom_hbond_angle_DHA
    _geom_hbond_publ_flag
    O1A H1A O21 . 0.82 1.99 2.810(3) 173 yes
    O1B H1B O42 . 0.82 1.96 2.779(3) 176 yes
    N2A H2A O32 . 0.86 2.24 2.968(3) 142 yes
    N2A H2A O41 4_565 0.86 2.41 3.004(3) 126 ?
    N2B H2B O31 . 0.86 2.31 3.005(3) 138 yes
    N2B H2B O41 . 0.86 2.54 3.057(3) 120 ?
    N2B H2B O22 4_556 0.86 2.34 2.992(3) 133 yes
    N1A H11A O22 1_565 0.86 2.50 3.211(3) 141 yes
    N1A H11A O32 . 0.86 2.58 3.231(3) 133 yes
    N1B H11B O31 . 0.86 2.32 3.000(3) 136 yes
    N1B H11B O41 1_545 0.86 2.54 3.268(3) 143 yes
    N1A H12A O2A . 0.86 2.09 2.711(3) 129 ?
    N1A H12A O2B 1_565 0.86 2.19 2.928(3) 144 yes
    N1B H12B O2A 1_545 0.86 2.22 2.971(3) 145 yes
    N1B H12B O2B . 0.86 2.07 2.693(3) 128 ?
    C4A H4A O11 4_555 0.93 2.57 3.312(3) 137 yes
    C4B H4B O32 4_566 0.93 2.53 3.433(3) 165 yes
    C5A H5A O11 2_645 0.93 2.37 3.277(3) 164 yes
    C5B H5B O12 3_565 0.93 2.52 3.450(3) 177 yes
    C6A H6A O1A . 0.93 2.38 2.711(3) 100 ?
    C6B H6B O1B . 0.93 2.41 2.735(3) 100 ?
_iucr_refine_instructions_details
;
TITL pyrperchlorate in P 2/c
CELL  0.71073  17.3573   5.0800  21.6293   90.000  107.239   90.000
ZERR     4.00   0.0012   0.0004   0.0017    0.000    0.002    0.000
LATT   1
SYMM  - X,   Y, 1/2 - Z
SFAC  C    H    N    O    CL
UNIT  48   56   16   48   8
MERG   2
OMIT    -1   0   2
OMIT    -4   2   4
OMIT     1   0   0
FMAP   2
PLAN   25
ACTA
HTAB    2.00000
BOND   $H
CONF
L.S.   4
WGHT    0.037700    1.700700
FVAR       0.44899
CL2   5    0.124559   -0.072307   -0.116903    11.00000    0.01805    0.01595 =
         0.01659   -0.00107    0.00520   -0.00002
CL1   5    0.375762    0.541508    0.353819    11.00000    0.02131    0.01587 =
         0.01991   -0.00376    0.00740   -0.00536
O22   4    0.197849   -0.214050   -0.113101    11.00000    0.02158    0.02596 =
         0.02513   -0.00180    0.00281    0.00674
O1B   4    0.075437    0.170241    0.027038    11.00000    0.02287    0.03839 =
         0.01944   -0.00847    0.00361    0.00698
AFIX 147
H1B   2    0.078629    0.073081   -0.002378    11.00000   -1.50000
AFIX   0
O42   4    0.091067   -0.175549   -0.068085    11.00000    0.04634    0.03214 =
         0.02887   -0.00789    0.02421   -0.01532
O21   4    0.422544    0.654021    0.315296    11.00000    0.04717    0.03800 =
         0.03558   -0.00843    0.02753   -0.01837
O31   4    0.351470    0.277684    0.331373    11.00000    0.03265    0.01638 =
         0.03646   -0.00787    0.00337   -0.00604
O41   4    0.304504    0.699300    0.346588    11.00000    0.02683    0.02330 =
         0.02707   -0.00321    0.00497    0.00366
O2B   4    0.184070   -0.056324    0.082669    11.00000    0.03483    0.02586 =
         0.02280   -0.00399    0.00668    0.01209
O32   4    0.143194    0.203397   -0.103760    11.00000    0.03222    0.01427 =
         0.02947   -0.00080    0.00186    0.00025
O2A   4    0.312772    0.586455    0.154544    11.00000    0.03340    0.02856 =
         0.02248   -0.00307    0.00585    0.01222
O11   4    0.423125    0.532366    0.420496    11.00000    0.02374    0.03051 =
         0.02274   -0.00320    0.00126   -0.00360
O1A   4    0.420899    0.349935    0.206383    11.00000    0.02494    0.05106 =
         0.01755   -0.00437    0.00099    0.01166
AFIX 147
H1A   2    0.417219    0.435223    0.237571    11.00000   -1.50000
AFIX   0
O12   4    0.068238   -0.101941   -0.179988    11.00000    0.02316    0.03312 =
         0.02141   -0.00645   -0.00051    0.00541
N2A   3    0.310831    0.181073   -0.015964    11.00000    0.02154    0.01881 =
         0.01561    0.00079    0.00436    0.00202
AFIX  43
H2A   2    0.275943    0.211432   -0.052811    11.00000   -1.20000
AFIX   0
N2B   3    0.180274    0.360413    0.249393    11.00000    0.02303    0.01916 =
         0.01653   -0.00257    0.00470   -0.00293
AFIX  43
H2B   2    0.213731    0.330600    0.286919    11.00000   -1.20000
AFIX   0
C3B   1    0.186836    0.212238    0.199113    11.00000    0.01850    0.01367 =
         0.01824   -0.00218    0.00706   -0.00455
N1B   3    0.243710    0.028338    0.210943    11.00000    0.02788    0.01873 =
         0.01816   -0.00046    0.00244    0.00476
AFIX  93
H11B  2    0.275062    0.006064    0.249643    11.00000   -1.20000
H12B  2    0.249194   -0.068498    0.179906    11.00000   -1.20000
AFIX   0
C2B   1    0.130126    0.265921    0.137571    11.00000    0.01669    0.01267 =
         0.01864   -0.00132    0.00706   -0.00396
C2A   1    0.364586    0.270667    0.095709    11.00000    0.01493    0.01623 =
         0.01900    0.00196    0.00547   -0.00070
N1A   3    0.247747    0.502220    0.025800    11.00000    0.02269    0.01771 =
         0.01782   -0.00017    0.00123    0.00729
AFIX  93
H11A  2    0.214549    0.523739   -0.012228    11.00000   -1.20000
H12A  2    0.243183    0.596189    0.057603    11.00000   -1.20000
AFIX   0
C3A   1    0.305863    0.324477    0.035382    11.00000    0.01769    0.01252 =
         0.01862    0.00119    0.00670   -0.00247
C5A   1    0.423166   -0.062076    0.043383    11.00000    0.02130    0.02039 =
         0.03257    0.00060    0.01203    0.00713
AFIX  43
H5A   2    0.461803   -0.191519    0.045677    11.00000   -1.20000
AFIX   0
C6A   1    0.421923    0.079852    0.098512    11.00000    0.01868    0.02245 =
         0.02218    0.00436    0.00497    0.00147
AFIX  43
H6A   2    0.460523    0.044733    0.137783    11.00000   -1.20000
AFIX   0
C4A   1    0.366811   -0.006516   -0.013351    11.00000    0.02673    0.01740 =
         0.02604   -0.00349    0.01272    0.00027
AFIX  43
H4A   2    0.366637   -0.097822   -0.050660    11.00000   -1.20000
AFIX   0
C6B   1    0.073937    0.462338    0.132866    11.00000    0.01792    0.01874 =
         0.02302   -0.00051    0.00534   -0.00247
AFIX  43
H6B   2    0.037315    0.499076    0.092748    11.00000   -1.20000
AFIX   0
C1A   1    0.362489    0.419204    0.154337    11.00000    0.02190    0.02005 =
         0.01755    0.00136    0.00556   -0.00151
C1B   1    0.133343    0.110601    0.080660    11.00000    0.02006    0.01691 =
         0.01833   -0.00091    0.00622   -0.00181
C4B   1    0.124757    0.551822    0.244605    11.00000    0.02792    0.01935 =
         0.02507   -0.00750    0.01354   -0.00429
AFIX  43
H4B   2    0.123837    0.645647    0.281301    11.00000   -1.20000
AFIX   0
C5B   1    0.070577    0.608090    0.186981    11.00000    0.02132    0.01739 =
         0.03019   -0.00467    0.01122    0.00121
AFIX  43
H5B   2    0.032212    0.739598    0.183348    11.00000   -1.20000
HKLF    4
REM  import in P 2/c
REM R1 =  0.0485 for   3305 Fo > 4sig(Fo)  and  0.0653 for all   4142 data
REM    273 parameters refined using      0 restraints
END
WGHT      0.0378      1.6967
REM Highest difference peak  0.336,  deepest hole -0.399,  1-sigma level  0.065
Q1    1   0.0656 -0.0480 -0.0871  11.00000  0.05    0.34
Q2    1   0.3333  0.2666  0.0682  11.00000  0.05    0.32
Q3    1   0.1549  0.2059  0.1669  11.00000  0.05    0.30
Q4    1   0.3908  0.4943  0.3995  11.00000  0.05    0.30
Q5    1   0.0985 -0.0444 -0.1578  11.00000  0.05    0.29
Q6    1   0.4012  0.2071  0.0873  11.00000  0.05    0.29
Q7    1   0.1309  0.1914  0.1113  11.00000  0.05    0.29
Q8    1   0.3579  0.4132  0.3227  11.00000  0.05    0.29
Q9    1   0.3176  0.2885  0.0126  11.00000  0.05    0.28
Q10   1   0.1467  0.0895 -0.1091  11.00000  0.05    0.28
Q11   1   0.4515  0.4989  0.3923  11.00000  0.05    0.28
Q12   1   0.1316  0.0275 -0.0772  11.00000  0.05    0.27
Q13   1   0.1830  0.2776  0.2220  11.00000  0.05    0.27
Q14   1   0.4278  0.0415  0.0718  11.00000  0.05    0.26
Q15   1   0.2925  0.4314  0.0291  11.00000  0.05    0.26
Q16   1   0.2391 -0.0484  0.1069  11.00000  0.05    0.26
Q17   1   0.1656  0.2024 -0.0688  11.00000  0.05    0.25
Q18   1   0.2060  0.2024 -0.0869  11.00000  0.05    0.24
Q19   1   0.1706  0.1237 -0.0639  11.00000  0.05    0.24
Q20   1   0.3606  0.3062  0.1208  11.00000  0.05    0.24
Q21   1   0.1215 -0.1419 -0.0431  11.00000  0.05    0.24
Q22   1   0.3475  0.1273 -0.0091  11.00000  0.05    0.24
Q23   1   0.3210  0.2445  0.3071  11.00000  0.05    0.24
Q24   1   0.0821  0.5699  0.1600  11.00000  0.05    0.24
Q25   1   0.3398  0.6297  0.3562  11.00000  0.05    0.23
;
