# Supplementary material for: 2-Amino-3-carb­oxy­pyridinium perchlorate
Source: Acta Crystallogr Sect E Struct Rep Online. 2012 May 2;68(Pt 6):o1601–2. doi: 10.1107/S1600536812018922 (PMC3379211; doi:10.1107/S1600536812018922)
Supplement: Supplementary file 2 [file e-68-o1601-Isup2.hkl]

#
# h,k,l, Fc-squared, Fo-squared, sigma(Fo-squared) and status flag
#
data_I
_shelx_title ' import in P 2/c'
_shelx_refln_list_code          4
_shelx_F_calc_maximum      221.73
_exptl_crystal_F_000       976.00
_reflns_d_resolution_high  0.7691
 
loop_
 _symmetry_equiv_pos_as_xyz
 'x, y, z'
 '-x, y, -z+1/2'
 '-x, -y, -z'
 'x, -y, z-1/2'
 
_cell_length_a    17.3573
_cell_length_b     5.0800
_cell_length_c    21.6293
_cell_angle_alpha  90.000
_cell_angle_beta  107.239
_cell_angle_gamma  90.000
 
_shelx_F_squared_multiplier     1.000
 
loop_
 _refln_index_h
 _refln_index_k
 _refln_index_l
 _refln_F_squared_calc
 _refln_F_squared_meas
 _refln_F_squared_sigma
 _refln_observed_status
   3   0   0        1.36       -3.88      3.88 o
   5   0   0        8.66        6.66      3.55 o
   6   0   0     5736.21     5453.60    102.63 o
   7   0   0       15.05       18.00      3.07 o
   8   0   0     1084.35     1272.85     28.25 o
   9   0   0       41.21       42.17      7.17 o
  10   0   0      132.71      158.85      8.35 o
  11   0   0      170.54      159.79      8.91 o
  12   0   0      386.79      400.18     14.81 o
  13   0   0       69.81       56.91     10.30 o
  14   0   0     2069.95     2107.01    152.51 o
  15   0   0       44.02       90.29     11.99 o
  16   0   0    11803.02    11815.71    480.43 o
  17   0   0      786.31      997.43     73.12 o
  18   0   0     5570.29     5547.64    250.21 o
  19   0   0        0.82       67.86     29.42 o
  21   0   0       72.22       58.19     19.20 o
   0   1   0      680.84      651.09     24.82 o
   1   1   0    16442.84    17997.36    226.90 o
   2   1   0        0.00       -2.11      2.11 o
   3   1   0    14845.28    15316.64    254.48 o
   4   1   0       31.55       24.60      2.42 o
   5   1   0     2596.58     2233.59     29.29 o
   6   1   0       42.01       43.54      3.00 o
   7   1   0      249.74      203.89      6.78 o
   8   1   0       85.13       81.23      4.95 o
   9   1   0      815.17      865.38     18.62 o
  10   1   0       31.80       25.38      3.75 o
  11   1   0      249.91      295.77     11.01 o
  12   1   0       12.15       25.25      4.16 o
  13   1   0      955.55     1024.18     21.12 o
  14   1   0        0.79       14.92      5.09 o
  15   1   0     1486.02     1339.25     39.42 o
  16   1   0       22.06       35.71     14.50 o
  17   1   0      371.73      383.91     26.05 o
  18   1   0        0.31       11.63     10.72 o
  19   1   0      593.28      551.61     24.68 o
  20   1   0        1.61       -4.48     14.25 o
  21   1   0       53.88       70.74     20.78 o
   0   2   0     2818.43     2545.79     52.72 o
   1   2   0      927.63      903.32     16.67 o
   2   2   0      630.25      732.19     14.45 o
   3   2   0        4.09       -3.04      3.04 o
   4   2   0      223.14      176.64      7.53 o
   5   2   0     1629.17     1638.74     24.09 o
   6   2   0     6237.88     6988.71     87.67 o
   7   2   0       10.00        3.65      3.21 o
   8   2   0     4525.48     4710.42     60.61 o
   9   2   0       68.33       85.64      6.09 o
  10   2   0      777.64      746.45     16.22 o
  11   2   0        0.78       -0.68      5.37 o
  12   2   0       79.02      106.41      8.98 o
  13   2   0        2.19        6.14     10.61 o
  14   2   0       32.08       55.83     11.64 o
  15   2   0      104.17       95.58     13.40 o
  16   2   0     1509.11     1644.33     48.65 o
  17   2   0       17.37       36.35     11.88 o
  18   2   0       83.69       85.78     14.98 o
  19   2   0       21.05       26.64     13.89 o
  20   2   0     1240.67     1218.33     47.55 o
   0   3   0      480.29      463.98     27.24 o
   1   3   0     2013.77     2372.01     66.15 o
   2   3   0      325.37      344.63     17.58 o
   3   3   0       90.90      183.74     11.91 o
   4   3   0      340.14      320.21     15.26 o
   5   3   0      160.27      216.21     13.32 o
   6   3   0      553.05      502.40     21.84 o
   7   3   0     1073.65      969.06     30.32 o
   8   3   0      270.45      299.26     14.58 o
   9   3   0      366.48      329.34     14.71 o
  10   3   0        0.27       -6.77      6.77 o
  11   3   0      141.89      164.51     13.11 o
  12   3   0       50.49       62.43     14.01 o
  13   3   0      876.16      912.78     35.63 o
  14   3   0        6.38       19.80     12.50 o
  15   3   0      209.03      227.80     21.17 o
  16   3   0       55.80       50.89     19.42 o
  17   3   0      908.43      870.40     36.71 o
  18   3   0        0.79       40.34     17.18 o
  19   3   0        2.33       -3.50     16.96 o
   0   4   0      414.50      455.51     35.09 o
   1   4   0      591.44      586.74     23.53 o
   2   4   0      871.89      871.32     25.89 o
   3   4   0      160.64      148.62     13.60 o
   4   4   0       16.44       23.11      9.98 o
   5   4   0      927.37      895.49     27.21 o
   6   4   0       96.94       95.12     12.21 o
   7   4   0      482.26      440.54     21.14 o
   8   4   0     1920.65     1790.84     58.37 o
   9   4   0       20.06       27.74     12.30 o
  10   4   0      128.49      135.88     15.01 o
  11   4   0      328.95      354.91     43.70 o
  12   4   0      315.03      317.34     26.73 o
  13   4   0        3.99       25.11     14.70 o
  14   4   0       52.86       71.62     17.58 o
  15   4   0      135.47      118.59     22.27 o
  16   4   0       50.41      133.52     20.04 o
  17   4   0       83.64      121.62     24.21 o
   0   5   0      251.04      243.97     36.91 o
   1   5   0       51.18       24.76     13.93 o
   2   5   0       80.59       81.48     19.19 o
   3   5   0       30.30        5.85     12.72 o
   4   5   0      311.71      347.67     20.63 o
   5   5   0       70.36       65.83     13.11 o
   6   5   0      212.48      199.24     17.65 o
   7   5   0      550.29      571.28     26.85 o
   8   5   0      521.93      500.32     28.05 o
   9   5   0       26.28       76.47     20.84 o
  10   5   0       19.73       42.34     25.32 o
  11   5   0      478.00      477.16     34.41 o
  12   5   0       91.09      106.97     24.32 o
  13   5   0       75.00       93.75     21.04 o
  14   5   0        9.65       33.73     21.80 o
   0   6   0      248.72      290.14     38.17 o
   1   6   0      166.64      144.68     21.94 o
   2   6   0       63.37       67.25     18.10 o
   3   6   0      220.38      241.43     24.41 o
   4   6   0     1027.75      968.28     41.38 o
   5   6   0       41.99       46.67     19.71 o
   6   6   0      113.23      135.77     24.64 o
   7   6   0       60.50       57.32     21.65 o
   8   6   0      371.23      360.66     41.95 o
   9   6   0      123.40      147.83     46.98 o
 -20   1   1      107.84      206.33     29.78 o
 -19   1   1       36.58       42.56     10.56 o
 -18   1   1        6.77      152.39     38.15 o
 -17   1   1       32.46       29.38      9.07 o
 -16   1   1      180.81      176.04     14.05 o
 -15   1   1      101.07      112.25     13.05 o
 -14   1   1      283.86      326.81     15.02 o
 -13   1   1      455.46      421.00     11.79 o
 -12   1   1     1146.00     1168.26     22.58 o
 -11   1   1     1249.03     1250.16     24.28 o
 -10   1   1      160.07      216.67      7.97 o
  -9   1   1      179.36      148.61      6.47 o
  -8   1   1     1580.95     1524.22     26.56 o
  -7   1   1     3305.90     3415.78     54.01 o
  -6   1   1     1971.38     2085.81     31.67 o
  -5   1   1     3725.88     3911.99     49.36 o
  -4   1   1     5661.43     5535.42     64.39 o
  -3   1   1     5285.97     5338.55     65.67 o
  -2   1   1     1960.58     2050.43     38.35 o
  -1   1   1      438.56      403.31     20.90 o
   0   1   1     7861.87     7916.71     96.05 o
   1   1   1     8703.75     8770.53    106.14 o
   2   1   1     4743.35     4621.22     54.44 o
   3   1   1      729.47      608.24     11.69 o
   4   1   1      198.78      235.69      5.13 o
   5   1   1      315.41      295.30      5.79 o
   6   1   1     1199.66     1215.45     22.94 o
   7   1   1     1942.93     2089.66     29.49 o
   8   1   1     1876.50     1868.02     27.18 o
   9   1   1       71.61       62.48      5.39 o
  10   1   1        0.06        9.69      3.53 o
  11   1   1      422.54      511.35     14.80 o
  12   1   1      980.51      941.17     19.98 o
  13   1   1     2770.82     2807.89     51.45 o
  14   1   1     1032.10      932.29     21.68 o
  15   1   1      381.31      444.48     49.16 o
  16   1   1       13.56       44.35      9.90 o
  17   1   1     1574.50     1491.32     53.92 o
  18   1   1      293.73      302.88     19.60 o
  19   1   1      431.91      401.05     28.60 o
  20   1   1        0.03        6.89     14.85 o
  21   1   1      121.06       73.96     23.02 o
 -20   2   1      121.42      145.64     18.83 o
 -19   2   1       24.39      128.71     27.79 o
 -18   2   1        0.24       -2.06     10.95 o
 -17   2   1      131.58      148.65     35.82 o
 -16   2   1      178.26      170.73     18.42 o
 -15   2   1       23.11       40.98     10.73 o
 -14   2   1        5.25        1.48      8.92 o
 -13   2   1        1.85        9.73      5.90 o
 -12   2   1        0.43        1.62      6.05 o
 -11   2   1        0.15       -5.42      5.42 o
 -10   2   1      107.32      121.27      7.31 o
  -9   2   1       45.19       42.04      5.45 o
  -8   2   1       16.29        8.30      4.47 o
  -7   2   1      551.20      445.94     12.28 o
  -6   2   1      974.52      998.40     25.83 o
  -5   2   1     3983.65     4103.77     59.38 o
  -4   2   1     3421.60     3384.81     50.70 o
  -3   2   1     3355.46     3495.47     48.91 o
  -2   2   1       52.37       76.69      5.43 o
  -1   2   1     5009.24     5144.12     69.63 o
   0   2   1     7747.26     8147.82    101.27 o
   1   2   1       35.96       63.11      4.60 o
   2   2   1      710.52      714.60     13.32 o
   3   2   1      890.11      883.96     17.58 o
   4   2   1       11.48       13.25      3.60 o
   5   2   1     1633.67     1741.54     27.12 o
   6   2   1     2426.68     2763.91     40.16 o
   7   2   1      627.19      656.80     13.49 o
   8   2   1       78.46       92.14      5.81 o
   9   2   1      190.58      226.57     10.95 o
  10   2   1      141.08      179.43      8.90 o
  11   2   1     1950.84     1983.82     42.32 o
  12   2   1     2165.60     2198.61     51.58 o
  13   2   1      578.82      586.06     20.57 o
  14   2   1       97.99      104.86     13.67 o
  15   2   1      596.36      584.01     26.14 o
  16   2   1     2231.51     2247.87     62.06 o
  17   2   1      162.81      180.76     17.58 o
  18   2   1       29.75       23.22     13.26 o
  19   2   1       87.18      129.69     17.32 o
  20   2   1      332.91      475.25     69.35 o
 -19   3   1       15.08       24.14     17.12 o
 -18   3   1      459.03      531.26     31.20 o
 -17   3   1      512.49      525.55     31.22 o
 -16   3   1       13.95       29.82     13.88 o
 -15   3   1       21.91       49.63     15.08 o
 -14   3   1       99.59       91.55     28.47 o
 -13   3   1       18.98       56.60     13.73 o
 -12   3   1       39.13       93.32     18.73 o
 -11   3   1      277.83      285.72     16.36 o
 -10   3   1      130.33      118.23     19.05 o
  -9   3   1       72.79       61.95     11.62 o
  -8   3   1      243.34      244.85     15.33 o
  -7   3   1     1462.62     1412.14     32.27 o
  -6   3   1     4551.09     4588.76     83.10 o
  -5   3   1     2755.59     2783.32     54.18 o
  -4   3   1      828.82      939.90     24.50 o
  -3   3   1      778.14      764.16     24.51 o
  -2   3   1     4310.26     4321.31    103.21 o
  -1   3   1     3901.60     4040.04     82.95 o
   0   3   1      195.59      240.43     15.75 o
   1   3   1       43.17       18.84      6.69 o
   2   3   1     1032.13     1011.00     30.39 o
   3   3   1      416.59      405.29     27.54 o
   4   3   1       43.58       34.94      7.25 o
   5   3   1      142.65      127.38     10.84 o
   6   3   1      487.99      455.85     17.61 o
   7   3   1      451.27      394.75     14.10 o
   8   3   1       11.65        3.78      5.68 o
   9   3   1       72.22       84.35     11.04 o
  10   3   1      937.30      919.97     21.77 o
  11   3   1     1183.11     1138.21     32.01 o
  12   3   1      412.96      425.72     26.45 o
  13   3   1        1.27       42.79     13.52 o
  14   3   1      379.19      408.74     26.82 o
  15   3   1      704.73      707.58     32.65 o
  16   3   1       22.43        2.72     12.74 o
  17   3   1        5.38       91.16     31.56 o
  18   3   1      269.12      320.78     29.66 o
 -17   4   1      456.72      452.48     42.29 o
 -16   4   1      655.77      662.09     39.92 o
 -15   4   1       29.70       44.19     17.02 o
 -14   4   1        8.77       18.91     14.97 o
 -13   4   1      245.89      327.10     27.45 o
 -12   4   1      470.46      540.53     33.39 o
 -11   4   1      392.51      327.69     26.31 o
 -10   4   1      520.60      495.85     24.11 o
  -9   4   1      861.58      801.79     25.16 o
  -8   4   1     2546.43     2398.01     51.44 o
  -7   4   1        3.71      -11.35     11.35 o
  -6   4   1       15.28       10.66     12.82 o
  -5   4   1     1578.27     1562.24     37.83 o
  -4   4   1     3082.36     2923.98     59.68 o
  -3   4   1     1759.23     1754.07     42.29 o
  -2   4   1      192.59      205.22     20.34 o
  -1   4   1      709.12      649.64     35.01 o
   0   4   1     2620.15     2651.64     62.23 o
   1   4   1      873.99      862.37     27.30 o
   2   4   1       90.12       88.72     10.92 o
   3   4   1     1228.83     1195.58     31.37 o
   4   4   1     1376.40     1309.88     39.25 o
   5   4   1      232.53      204.82     16.94 o
   6   4   1      100.87      106.42     12.38 o
   7   4   1      825.13      809.60     25.62 o
   8   4   1     2010.25     1840.07     43.47 o
   9   4   1      179.41      178.22     16.75 o
  10   4   1      152.19      122.49     19.78 o
  11   4   1      282.93      310.53     61.54 o
  12   4   1      692.00      678.37     33.73 o
  13   4   1      303.51      340.34     27.26 o
  14   4   1      113.03      135.05     20.42 o
  15   4   1      128.09      157.63     25.82 o
  16   4   1      439.79      487.75     43.05 o
 -14   5   1       86.82       87.06     21.83 o
 -13   5   1       88.60      113.54     21.11 o
 -12   5   1       32.17       68.60     19.83 o
 -11   5   1       24.85       65.57     19.17 o
 -10   5   1      123.37      115.80     21.57 o
  -9   5   1       34.48       46.62     14.54 o
  -8   5   1      100.83       93.15     16.21 o
  -7   5   1      359.27      381.07     21.64 o
  -6   5   1     1001.92      890.06     32.38 o
  -5   5   1      398.79      363.58     21.58 o
  -4   5   1       13.89       -2.95     10.70 o
  -3   5   1      390.06      362.86     21.17 o
  -2   5   1      416.78      414.72     21.90 o
  -1   5   1      521.65      546.42     30.66 o
   0   5   1        2.64       -8.72     12.79 o
   1   5   1       34.69       32.91     14.48 o
   2   5   1      423.05      435.16     27.32 o
   3   5   1        3.99        5.83     14.94 o
   4   5   1       22.83       -2.28     10.33 o
   5   5   1      273.51      263.38     19.82 o
   6   5   1      485.22      482.17     24.22 o
   7   5   1       89.25      114.64     14.20 o
   8   5   1        0.56       28.88     13.28 o
   9   5   1      946.54      869.18     32.79 o
  10   5   1     1124.12     1056.39     44.61 o
  11   5   1      247.13      243.18     26.24 o
  12   5   1       16.45       20.52     17.42 o
  13   5   1      179.14      230.37     27.64 o
  -9   6   1       24.03       50.69     24.86 o
  -8   6   1      112.88      143.71     30.53 o
  -7   6   1       78.16       95.20     22.03 o
  -6   6   1       71.21       79.61     21.53 o
  -5   6   1       43.43       47.11     20.01 o
  -4   6   1       81.54       72.36     19.06 o
  -3   6   1      238.54      220.00     23.93 o
  -2   6   1      318.25      332.47     27.60 o
  -1   6   1      104.78      106.27     20.72 o
   0   6   1      320.43      334.60     44.29 o
   1   6   1      880.13      868.94     40.92 o
   2   6   1       58.25       70.42     18.35 o
   3   6   1      483.94      441.24     30.44 o
   4   6   1        9.57       34.10     19.17 o
   5   6   1      631.45      594.98     43.73 o
   6   6   1       36.62       77.56     22.22 o
   7   6   1      166.59      145.85     32.52 o
   8   6   1      207.95      243.53     54.54 o
 -21   0   2       50.74      153.83     42.26 o
 -20   0   2      104.79      140.43     37.15 o
 -19   0   2       52.74      108.44     33.98 o
 -18   0   2        7.31        9.33     26.39 o
 -17   0   2      189.48      225.66     39.68 o
 -16   0   2      167.73      187.16     36.96 o
 -15   0   2       33.29       24.85     23.07 o
 -14   0   2       51.50       84.03     25.40 o
 -13   0   2     3576.90     3601.74    163.20 o
 -12   0   2        1.22       27.98     19.05 o
 -11   0   2     3290.86     3502.14    154.42 o
 -10   0   2        0.29       -8.63     11.76 o
  -9   0   2      176.55      118.16     20.54 o
  -8   0   2       32.47       42.76     14.78 o
  -7   0   2     3747.28     3543.01    147.43 o
  -6   0   2        0.00       -8.98      9.28 o
   0   0   2        0.05       -0.60      0.60 o
   1   0   2     1442.82      896.28     34.38 o
   2   0   2       71.61       56.24      6.08 o
   3   0   2     8555.27     8010.72    129.88 o
   4   0   2       44.46       38.52      2.82 o
   5   0   2    15250.24    14072.56    231.31 o
   6   0   2      485.80      451.27     10.25 o
   7   0   2     1837.11     1682.14     35.86 o
   8   0   2        2.48        5.06      4.20 o
   9   0   2     1677.49     1554.26     36.08 o
  10   0   2      337.79      390.68     16.82 o
  11   0   2     2155.71     2159.01     66.50 o
  12   0   2       15.08       51.23     10.17 o
  13   0   2      552.44      493.46     85.25 o
  14   0   2        4.21        5.93     19.72 o
  15   0   2      486.22      468.58     53.38 o
  19   0   2      655.42      591.90     39.68 o
  20   0   2       21.09       30.21     17.61 o
 -21   1   2       40.74      131.26     22.47 o
 -20   1   2     1430.83     1392.33     54.67 o
 -19   1   2       33.14       68.46     13.93 o
 -18   1   2     1884.97     1891.05     88.27 o
 -17   1   2        7.09        6.98      7.60 o
 -16   1   2        2.13       -1.61      9.95 o
 -15   1   2        5.55       21.68      6.05 o
 -14   1   2     2205.84     2194.01     42.85 o
 -13   1   2        4.74        7.39      7.32 o
 -12   1   2       37.17       42.12      6.69 o
 -11   1   2      126.87      150.95     11.50 o
 -10   1   2        1.73       10.90      4.96 o
  -9   1   2      180.30      199.08     11.47 o
  -8   1   2      214.40      247.84     11.14 o
  -7   1   2       13.82        9.78      3.93 o
  -6   1   2     8288.29     7934.64    109.02 o
  -5   1   2      346.29      300.83      7.41 o
  -3   1   2      144.79      162.10      5.06 o
  -2   1   2     8492.72     9067.91    161.44 o
  -1   1   2      388.23      370.87     10.25 o
   0   1   2    14946.00    16148.87    193.51 o
   1   1   2       33.76       22.80      2.79 o
   2   1   2    32218.73    32432.20    537.66 o
   3   1   2       10.79       17.31      2.19 o
   4   1   2       22.63        8.04      1.94 o
   5   1   2        3.81        5.86      2.25 o
   6   1   2      946.40      780.53     12.09 o
   7   1   2      105.20      112.51      4.06 o
   8   1   2     3330.72     3600.36     47.12 o
   9   1   2       12.07       20.74      3.36 o
  10   1   2     2126.64     2041.45     35.53 o
  11   1   2      179.31      189.04      8.62 o
  12   1   2     1572.50     1528.12     30.96 o
  13   1   2      418.07      511.71     26.06 o
  14   1   2       77.64       97.00     10.96 o
  15   1   2       18.02       41.64     12.75 o
  16   1   2      679.56      634.15     56.38 o
  17   1   2       17.14      160.08     36.96 o
  18   1   2      771.75      813.76     39.10 o
  19   1   2       22.44       37.50     18.30 o
  20   1   2       83.96       58.58     21.38 o
 -20   2   2        0.03       55.52     27.85 o
 -19   2   2      942.61      968.22     54.30 o
 -18   2   2        2.85       10.26     11.02 o
 -17   2   2        6.79       59.61     19.15 o
 -16   2   2        2.37       19.67     10.41 o
 -15   2   2      563.02      600.44     25.80 o
 -14   2   2        1.07        9.02     16.58 o
 -13   2   2       75.14       97.30     10.40 o
 -12   2   2      147.95      152.10     10.25 o
 -11   2   2      984.75     1001.69     24.39 o
 -10   2   2       10.30       10.10      4.37 o
  -9   2   2     2030.64     2262.46     39.37 o
  -8   2   2      510.80      475.48     13.40 o
  -7   2   2     5405.09     5612.88     85.60 o
  -6   2   2        9.01       -1.39      4.23 o
  -5   2   2     9827.19    10787.79    149.07 o
  -4   2   2      189.73      202.57      8.52 o
  -3   2   2     7589.87     7769.80    154.55 o
  -2   2   2      534.62      541.93     12.05 o
  -1   2   2       11.47       23.00      3.96 o
   0   2   2       52.99       70.56      6.00 o
   1   2   2     5048.41     5844.26     74.01 o
   2   2   2      552.50      564.02     11.50 o
   3   2   2     2230.98     2261.13     36.08 o
   4   2   2      103.95      128.05      6.98 o
   5   2   2      809.97      942.88     19.47 o
   6   2   2       65.23       63.41      5.06 o
   7   2   2     1775.22     1808.78     28.31 o
   8   2   2        8.05        8.87      4.03 o
   9   2   2     2249.21     2257.16     41.95 o
  10   2   2       91.52      101.88      7.43 o
  11   2   2     1201.81     1294.00     27.00 o
  12   2   2      249.43      243.18     13.17 o
  13   2   2     3688.87     3662.67     92.50 o
  14   2   2       12.13        5.74      9.72 o
  15   2   2      682.49      733.50     29.65 o
  16   2   2       29.42      150.75     38.10 o
  17   2   2      441.88      424.47     32.27 o
  18   2   2       64.40       53.00     13.75 o
  19   2   2      893.96      833.46     38.25 o
  20   2   2        0.09       22.07     22.22 o
 -19   3   2       67.00      122.52     44.10 o
 -18   3   2      176.99      243.73     28.12 o
 -17   3   2       13.41       15.30     18.35 o
 -16   3   2       52.06       51.44     15.06 o
 -15   3   2       52.45      185.32     30.81 o
 -14   3   2      240.95      292.43     30.66 o
 -13   3   2       52.70       19.09     13.07 o
 -12   3   2     1506.48     1418.31     46.02 o
 -11   3   2      461.65      436.82     19.42 o
 -10   3   2      124.13      137.38     12.44 o
  -9   3   2       95.80      107.30     11.61 o
  -8   3   2      567.54      599.65     19.10 o
  -7   3   2      628.48      598.20     19.31 o
  -6   3   2     4485.41     4445.87     80.92 o
  -5   3   2        0.38       -7.16      7.16 o
  -4   3   2     1581.89     1761.50     42.42 o
  -3   3   2     1086.78     1063.57     34.60 o
  -2   3   2       14.61       13.99      9.06 o
  -1   3   2      493.20      482.42     20.56 o
   0   3   2     3949.86     4041.44     83.23 o
   1   3   2     1349.13     1351.18     30.50 o
   2   3   2      365.24      420.92     16.24 o
   3   3   2      164.97      133.92     10.40 o
   4   3   2      131.58      153.60     11.03 o
   5   3   2      319.73      347.33     16.13 o
   6   3   2      101.67      127.60     11.31 o
   7   3   2       17.24        9.99      8.10 o
   8   3   2      216.19      223.31     11.46 o
   9   3   2      110.55      119.79      9.17 o
  10   3   2      325.47      345.32     13.89 o
  11   3   2       12.09       17.13      8.74 o
  12   3   2     1283.81     1244.12     42.57 o
  13   3   2       18.50       28.22     12.39 o
  14   3   2      144.65      192.34     20.18 o
  15   3   2       17.73       37.55     17.15 o
  16   3   2        0.45        4.21     19.41 o
  17   3   2      119.15      105.28     17.80 o
  18   3   2      986.81      995.67     46.46 o
 -17   4   2        1.98       32.05     18.10 o
 -16   4   2       17.06       43.35     16.85 o
 -15   4   2       62.12       89.22     19.25 o
 -14   4   2       30.02       40.64     19.50 o
 -13   4   2       19.26       31.26     28.98 o
 -12   4   2      158.87      249.84     25.59 o
 -11   4   2        3.69       43.29     33.65 o
 -10   4   2        0.16       14.38     10.69 o
  -9   4   2        1.00        7.23     10.98 o
  -8   4   2      333.02      308.14     26.39 o
  -7   4   2       63.21       67.34     15.21 o
  -6   4   2      479.17      475.94     21.60 o
  -5   4   2     1240.55     1206.57     32.13 o
  -4   4   2       25.91       21.23      9.64 o
  -3   4   2      103.58      119.97     14.59 o
  -2   4   2     1626.07     1591.04     43.38 o
  -1   4   2      533.18      594.12     25.61 o
   0   4   2      263.19      270.74     25.70 o
   1   4   2       45.77       15.32     14.18 o
   2   4   2      948.55      905.09     26.08 o
   3   4   2       24.86       35.24      9.78 o
   4   4   2       13.64       -5.36      9.51 o
   5   4   2        9.26      -12.46     12.46 o
   6   4   2        7.74        0.12     11.16 o
   7   4   2        3.75        5.76      8.87 o
   8   4   2       32.40       32.34     16.16 o
   9   4   2       66.15       78.71     11.52 o
  10   4   2      101.46      107.45     13.99 o
  11   4   2      168.90      179.98     22.52 o
  12   4   2       73.82      100.87     18.11 o
  13   4   2       85.74       94.58     17.70 o
  14   4   2      161.53      210.65     23.19 o
  15   4   2       10.53       26.84     16.15 o
  16   4   2       31.17       66.78     19.01 o
 -14   5   2       31.91       59.00     27.45 o
 -13   5   2       15.54       78.96     19.97 o
 -12   5   2      106.80      178.31     24.46 o
 -11   5   2      143.04      187.93     32.69 o
 -10   5   2       11.04       63.20     36.30 o
  -9   5   2       15.48       24.97     13.75 o
  -8   5   2       48.20       58.06     15.26 o
  -7   5   2      152.12      159.36     15.92 o
  -6   5   2       40.70       89.57     16.36 o
  -5   5   2      158.70      149.83     16.10 o
  -4   5   2       76.93       79.47     13.71 o
  -3   5   2      521.10      493.64     24.27 o
  -2   5   2        8.69       -2.53     10.76 o
  -1   5   2      113.64      119.28     17.71 o
   0   5   2       42.68       24.31     14.24 o
   1   5   2      167.36      156.43     24.12 o
   2   5   2      464.35      490.90     33.61 o
   3   5   2       16.84        0.97     10.81 o
   4   5   2      992.53      870.27     28.37 o
   5   5   2       15.92       -7.19     10.50 o
   6   5   2       14.76       15.04     11.41 o
   7   5   2       36.80       39.10     11.89 o
   8   5   2       50.12       36.93     13.75 o
   9   5   2        1.03       47.85     16.38 o
  10   5   2       43.71      109.71     23.61 o
  11   5   2       14.29       54.00     28.99 o
  12   5   2        9.44       -3.29     16.07 o
  13   5   2      100.95      117.45     22.19 o
  -9   6   2      126.69      180.48     32.41 o
  -8   6   2       72.85       56.05     42.31 o
  -7   6   2      388.80      481.94     36.71 o
  -6   6   2       59.02       69.29     39.86 o
  -5   6   2      356.49      417.29     41.32 o
  -4   6   2       14.99        9.55     17.09 o
  -3   6   2      166.40      124.93     20.62 o
  -2   6   2      211.17      234.03     24.58 o
  -1   6   2        1.43       38.66     17.75 o
   0   6   2      204.40      201.00     29.82 o
   1   6   2       39.70       32.01     17.81 o
   2   6   2      614.91      548.20     36.02 o
   3   6   2      347.92      375.69     28.47 o
   4   6   2       33.89       45.79     18.67 o
   5   6   2      230.73      241.39     48.82 o
   6   6   2       86.77       89.85     21.93 o
   7   6   2       13.22       32.50     18.73 o
   8   6   2       34.74       55.52     26.54 o
 -21   1   3      531.26      519.59     31.87 o
 -20   1   3      167.52      176.17     17.96 o
 -19   1   3       72.24      242.82     19.17 o
 -18   1   3      506.98      512.26     44.07 o
 -17   1   3        6.02       33.97     11.65 o
 -16   1   3       88.46       81.13     12.76 o
 -15   1   3      244.87      252.61     17.62 o
 -14   1   3      433.43      407.28     21.77 o
 -13   1   3       28.22       38.49     12.29 o
 -12   1   3       68.42       85.27     10.00 o
 -11   1   3      115.00      102.01      8.28 o
 -10   1   3      585.07      518.46     16.44 o
  -9   1   3     2091.84     2225.89     47.16 o
  -8   1   3     7036.57     7203.05    164.43 o
  -7   1   3     5185.08     5453.67    118.79 o
  -6   1   3     2653.03     2979.01     48.50 o
  -5   1   3     3587.67     3318.04     59.80 o
  -4   1   3    24967.53    25369.89    373.25 o
  -3   1   3     1348.76     1434.98     23.33 o
  -2   1   3       92.60       89.50      4.20 o
  -1   1   3     1723.95     1690.44     23.95 o
   0   1   3     1430.33     1382.33     20.14 o
   1   1   3     2713.34     2556.25     34.19 o
   2   1   3     4707.17     4582.04     56.89 o
   3   1   3      181.90      164.17      4.77 o
   4   1   3     2988.11     3189.03     39.43 o
   5   1   3     1794.45     1698.92     22.54 o
   6   1   3      313.06      276.61      6.71 o
   7   1   3        3.92        7.00      3.12 o
   8   1   3      167.17      166.16      5.51 o
   9   1   3      275.66      252.28      7.80 o
  10   1   3        0.19        0.77      3.64 o
  11   1   3       14.80       21.95      5.48 o
  12   1   3     1550.57     1550.45     31.86 o
  13   1   3       49.07       54.90      6.60 o
  14   1   3       63.73       81.23     14.75 o
  15   1   3       57.40       93.20     11.85 o
  16   1   3      486.65      489.66     22.79 o
  17   1   3        2.67       20.78     15.97 o
  18   1   3       33.12       93.31     19.64 o
  19   1   3        1.09       28.18     18.16 o
  20   1   3        9.32       12.00     18.70 o
 -21   2   3      168.71      155.76     28.87 o
 -20   2   3      548.94      528.58     41.57 o
 -19   2   3      302.27      287.27     21.36 o
 -18   2   3       30.92       45.88     12.62 o
 -17   2   3      418.71      383.62     22.00 o
 -16   2   3      148.45      148.23     15.60 o
 -15   2   3      119.59      121.51     14.33 o
 -14   2   3       23.34        6.17      6.73 o
 -13   2   3      115.62      104.66      8.33 o
 -12   2   3       56.33       48.35      6.74 o
 -11   2   3      165.67      177.87     10.38 o
 -10   2   3      514.78      546.03     15.31 o
  -9   2   3      372.22      406.05     11.33 o
  -8   2   3       54.73       19.26      5.40 o
  -7   2   3     2208.49     2173.12     37.24 o
  -6   2   3     1080.88     1111.02     21.56 o
  -5   2   3       12.79       34.57      4.65 o
  -4   2   3     2141.48     1933.98     34.60 o
  -3   2   3     8797.57     8757.60    122.54 o
  -2   2   3      242.99      260.99      9.66 o
  -1   2   3     1493.20     1502.77     24.17 o
   0   2   3     3094.18     2829.52     40.75 o
   1   2   3     2709.91     2548.26     35.00 o
   2   2   3      135.86      172.97      7.24 o
   3   2   3     1898.72     1966.18     31.02 o
   4   2   3     1137.48     1076.47     32.27 o
   5   2   3        8.24       23.50      4.40 o
   6   2   3      158.12      185.81      7.72 o
   7   2   3      302.43      336.82     14.98 o
   8   2   3      198.86      199.29      8.58 o
   9   2   3      360.23      329.53     10.56 o
  10   2   3       30.82       33.54      5.84 o
  11   2   3        0.13        0.01      4.95 o
  12   2   3       85.20       87.72      8.91 o
  13   2   3     1987.80     2159.03     59.29 o
  14   2   3        2.62        4.84     10.58 o
  15   2   3        0.03       32.26     11.35 o
  16   2   3       59.71       66.16     13.60 o
  17   2   3      596.83      615.54     28.89 o
  18   2   3        0.53       -9.64     13.88 o
  19   2   3       86.05      123.89     19.58 o
 -19   3   3      561.04      541.96     35.02 o
 -18   3   3      648.96      578.45     31.05 o
 -17   3   3       52.15       95.74     17.27 o
 -16   3   3       49.43       45.06     14.26 o
 -15   3   3     1604.71     1437.38     47.53 o
 -14   3   3     1219.08     1126.23     40.45 o
 -13   3   3       32.00       56.48     14.39 o
 -12   3   3      101.67       83.43     14.98 o
 -11   3   3     2100.77     1859.99     44.87 o
 -10   3   3     1622.37     1579.65     39.77 o
  -9   3   3     1738.08     1766.31     60.93 o
  -8   3   3      605.03      664.64     19.70 o
  -7   3   3      549.51      507.89     19.14 o
  -6   3   3     3590.53     3466.00     72.22 o
  -5   3   3     3353.63     3354.54     70.49 o
  -4   3   3     3509.43     3565.78     75.30 o
  -3   3   3      365.22      381.55     18.03 o
  -2   3   3     4575.35     4702.50    101.31 o
  -1   3   3     1468.60     1539.02     38.72 o
   0   3   3        0.97       -6.63      6.63 o
   1   3   3     1661.59     1692.75     36.11 o
   2   3   3     9545.31    10094.96    170.61 o
   3   3   3      678.64      693.26     20.20 o
   4   3   3        0.50        8.00      6.02 o
   5   3   3     2529.31     2498.80     49.82 o
   6   3   3     3494.92     3532.10     60.39 o
   7   3   3     2171.64     2163.16     40.45 o
   8   3   3     1743.84     1644.12     32.96 o
   9   3   3       33.19       40.21      7.28 o
  10   3   3      316.77      325.21     13.98 o
  11   3   3      576.86      572.15     20.00 o
  12   3   3     2153.93     2260.81     64.46 o
  13   3   3       20.01       24.53     14.33 o
  14   3   3      211.87      223.76     21.26 o
  15   3   3      109.75      120.37     18.29 o
  16   3   3      266.35      318.56     25.45 o
  17   3   3      113.76      126.54     28.95 o
  18   3   3      876.10      982.23     46.78 o
 -17   4   3        2.42        1.35     18.34 o
 -16   4   3      106.55       82.55     36.05 o
 -15   4   3      172.41      225.82     34.09 o
 -14   4   3       22.13       57.27     16.57 o
 -13   4   3      380.41      353.03     36.32 o
 -12   4   3     1840.65     1525.73     53.90 o
 -11   4   3     1705.91     1639.45     65.78 o
 -10   4   3      260.39      246.61     26.68 o
  -9   4   3     1489.19     1475.67     35.99 o
  -8   4   3     2512.76     2249.83     48.96 o
  -7   4   3     3901.74     3748.58     72.92 o
  -6   4   3      157.61      185.90     14.47 o
  -5   4   3      969.77      951.74     35.79 o
  -4   4   3     1148.62     1102.87     34.68 o
  -3   4   3      643.61      656.43     27.83 o
  -2   4   3       65.81       60.85     12.37 o
  -1   4   3      789.95      834.60     29.46 o
   0   4   3      310.56      298.46     20.46 o
   1   4   3       12.74       -4.45     14.23 o
   2   4   3      176.27      169.23     12.93 o
   3   4   3      931.06     1001.46     36.78 o
   4   4   3     1092.39     1040.21     28.97 o
   5   4   3     2211.10     2198.95     47.95 o
   6   4   3     1113.68     1021.04     28.95 o
   7   4   3      102.92       79.01     11.22 o
   8   4   3      387.35      369.86     23.53 o
   9   4   3     2644.18     2475.02     52.75 o
  10   4   3     1105.96      990.62     32.42 o
  11   4   3      106.65      123.46     19.14 o
  12   4   3      174.51      181.58     24.34 o
  13   4   3      596.09      517.14     33.43 o
  14   4   3       54.36       62.39     17.27 o
  15   4   3      122.15      199.04     23.77 o
  16   4   3      335.31      300.32     31.84 o
 -14   5   3      605.72      632.54     40.46 o
 -13   5   3      530.92      553.03     37.60 o
 -12   5   3      646.40      653.08     39.83 o
 -11   5   3       57.91       58.31     21.18 o
 -10   5   3     1069.73      911.02     41.43 o
  -9   5   3      398.39      400.94     26.23 o
  -8   5   3      173.20      138.97     19.76 o
  -7   5   3        6.69        4.42     10.73 o
  -6   5   3     1369.91     1298.28     36.24 o
  -5   5   3      367.52      350.67     21.39 o
  -4   5   3       19.84       25.01     12.17 o
  -3   5   3       42.14       34.08     12.27 o
  -2   5   3      379.26      370.83     21.24 o
  -1   5   3     1206.05     1156.68     47.31 o
   0   5   3       11.14       17.64     13.35 o
   1   5   3        0.47       -6.68     12.01 o
   2   5   3      372.96      460.79     32.37 o
   3   5   3      551.11      556.19     30.13 o
   4   5   3      608.83      593.50     31.16 o
   5   5   3       80.59       78.52     16.29 o
   6   5   3      241.61      266.68     18.71 o
   7   5   3      265.94      276.90     18.81 o
   8   5   3      231.12      173.09     18.18 o
   9   5   3       44.14       54.39     14.47 o
  10   5   3      678.41      741.34     41.72 o
  11   5   3      121.07      129.69     21.30 o
  12   5   3       30.68       43.80     18.45 o
  13   5   3       34.65       79.87     20.77 o
  -9   6   3        7.03       28.67     23.82 o
  -8   6   3       30.38       81.48     27.38 o
  -7   6   3       44.87       42.51     19.62 o
  -6   6   3      298.37      271.36     29.98 o
  -5   6   3      170.77      133.35     25.31 o
  -4   6   3      165.60      161.22     21.52 o
  -3   6   3        0.35      -14.67     15.10 o
  -2   6   3      259.00      283.18     26.11 o
  -1   6   3      521.81      505.75     32.78 o
   0   6   3      109.11      167.21     21.92 o
   1   6   3        0.87       -6.81     15.95 o
   2   6   3        3.49       10.21     16.09 o
   3   6   3      702.26      674.83     36.44 o
   4   6   3      154.25      113.13     23.73 o
   5   6   3      105.15      109.38     22.72 o
   6   6   3        8.65       10.81     18.17 o
   7   6   3      333.33      288.00     28.81 o
   8   6   3        9.23      -21.48     30.16 o
 -22   0   4        0.09       -1.84     33.93 o
 -21   0   4        3.15      -16.87     30.01 o
 -20   0   4      910.74      803.12     68.41 o
 -19   0   4       36.79       33.48     26.24 o
 -18   0   4       64.75       47.37     27.63 o
 -17   0   4      242.34      266.04     41.82 o
 -16   0   4     1794.49     1919.51    105.71 o
 -15   0   4      363.05      367.33     44.50 o
 -14   0   4      373.15      421.75     47.03 o
 -13   0   4      130.63      108.79     26.94 o
 -12   0   4     5874.09     5891.16    246.34 o
 -11   0   4       26.42       23.86     15.63 o
 -10   0   4     1231.65     1096.99     61.41 o
  -9   0   4        6.05        2.53     12.90 o
  -3   0   4      856.82      764.34     17.22 o
  -2   0   4     9656.36     9397.65    167.48 o
  -1   0   4       54.90       56.46      3.51 o
   1   0   4      518.18      469.39     18.72 o
   2   0   4     2542.31     2863.32     76.42 o
   3   0   4      100.22       82.00      6.59 o
   4   0   4    17502.44    17115.97    310.28 o
   5   0   4      205.62      199.23      8.06 o
   6   0   4     6599.54     6483.44    159.93 o
   7   0   4      321.87      312.32     10.64 o
   8   0   4     2982.79     3180.39     84.50 o
   9   0   4      353.24      342.09     11.66 o
  10   0   4      933.51      952.83     44.15 o
  11   0   4      139.62      102.14     13.84 o
  12   0   4     5409.53     5320.79    200.11 o
  13   0   4      719.65      769.14     40.92 o
  17   0   4        0.37       15.43     15.87 o
  18   0   4       78.45       52.58     18.30 o
  19   0   4       19.09       26.69     18.55 o
  20   0   4      409.96      469.12     38.35 o
 -22   1   4        0.57       18.06     33.73 o
 -21   1   4        5.70       28.11     13.32 o
 -20   1   4       49.84       56.23     31.23 o
 -19   1   4     1334.80     1256.71     42.36 o
 -18   1   4       16.23       26.74     11.72 o
 -17   1   4      386.82      394.03     22.39 o
 -16   1   4        5.66       14.25     10.37 o
 -15   1   4      155.68      172.38     12.09 o
 -14   1   4      186.20      188.54     12.33 o
 -13   1   4     2831.88     2936.72     80.17 o
 -12   1   4        9.20       15.31      5.71 o
 -11   1   4       28.44       54.76      9.73 o
 -10   1   4       82.71       87.66      7.82 o
  -9   1   4    15960.68    16772.87    354.75 o
  -8   1   4       36.59       18.24      5.97 o
  -7   1   4     1275.94     1195.51     30.64 o
  -6   1   4      396.50      349.79     18.30 o
  -5   1   4     2859.91     2793.61     42.98 o
  -4   1   4      834.53      803.54     15.75 o
  -2   1   4     1889.21     1786.59     28.57 o
  -1   1   4    13035.70    13030.67    166.78 o
   0   1   4      118.82      137.13      4.90 o
   1   1   4     8353.79     8512.05    103.35 o
   2   1   4       22.24       12.30      2.39 o
   3   1   4     5579.10     5290.45     65.55 o
   4   1   4      141.47      151.14      5.66 o
   5   1   4       27.26       65.18      5.55 o
   6   1   4        0.16        1.05      2.52 o
   7   1   4    12676.49    12857.26    158.19 o
   8   1   4      931.99      922.32     14.49 o
   9   1   4      448.09      530.89     12.57 o
  10   1   4      101.08      103.20      6.00 o
  11   1   4     4765.61     5011.70     87.21 o
  12   1   4        6.40       36.84     17.97 o
  13   1   4     2982.46     2930.19     68.43 o
  14   1   4     1390.35     1276.81     76.07 o
  15   1   4     3501.48     3351.92     96.15 o
  16   1   4        0.00       24.80     15.77 o
  17   1   4     1255.11     1165.10     60.52 o
  18   1   4      141.20      112.75     22.97 o
  19   1   4      279.67      287.42     32.00 o
  20   1   4       68.31       83.98     24.46 o
 -21   2   4        0.20        3.67     19.15 o
 -20   2   4      189.42      208.32     25.72 o
 -19   2   4       21.81       61.41     16.90 o
 -18   2   4      427.08      456.42     23.68 o
 -17   2   4        5.59       31.53     10.09 o
 -16   2   4       13.27      162.33     17.75 o
 -15   2   4      156.55      173.64     14.24 o
 -14   2   4       14.01       26.41      7.28 o
 -13   2   4       19.55       20.97      6.12 o
 -12   2   4      313.64      359.07     13.66 o
 -11   2   4       96.37       95.07      8.04 o
 -10   2   4     2520.64     2549.96     44.74 o
  -9   2   4       87.15       81.09      6.22 o
  -8   2   4     1393.49     1636.53     29.78 o
  -7   2   4        3.97       -3.77      3.77 o
  -6   2   4     1025.66     1063.94     29.78 o
  -5   2   4        9.35       11.24      4.53 o
  -3   2   4      478.65      526.49     19.35 o
  -2   2   4      251.56      346.61     10.54 o
  -1   2   4      122.53      127.57      7.58 o
   0   2   4      150.58      111.16      9.81 o
   1   2   4       88.38       97.34      6.65 o
   2   2   4    10992.92    11776.32    177.19 o
   3   2   4      545.88      552.23     13.01 o
   4   2   4     5868.33     5969.45     86.54 o
   5   2   4       80.07       86.57      6.12 o
   6   2   4        3.59        1.25      4.42 o
   7   2   4       14.95       13.68      4.01 o
   8   2   4        2.34        8.36      4.45 o
   9   2   4      486.07      512.01     14.68 o
  10   2   4       57.13       72.08      7.15 o
  11   2   4      307.95      288.65     13.72 o
  12   2   4       19.43       27.87      8.53 o
  13   2   4      383.59      434.52     31.17 o
  14   2   4       89.66       62.31     15.94 o
  15   2   4      235.63      259.02     20.43 o
  16   2   4      984.87      939.56     40.16 o
  17   2   4        2.19       36.58     34.50 o
  18   2   4        1.02        5.83     29.64 o
  19   2   4       47.37       18.54     16.92 o
 -19   3   4       27.81       40.27     17.19 o
 -18   3   4       23.38       42.91     15.51 o
 -17   3   4      145.23      181.10     20.02 o
 -16   3   4       62.86       70.77     15.42 o
 -15   3   4        0.59       15.72     14.62 o
 -14   3   4       40.34       42.00     13.70 o
 -13   3   4      112.07      172.52     19.74 o
 -12   3   4       81.32       62.22     14.50 o
 -11   3   4      770.52      699.63     21.44 o
 -10   3   4      289.61      333.79     34.38 o
  -9   3   4     4939.55     5046.44     89.82 o
  -8   3   4      196.19      222.99     13.47 o
  -7   3   4      303.85      336.52     23.80 o
  -6   3   4      755.82      732.59     29.70 o
  -5   3   4     1243.98     1278.18     33.65 o
  -4   3   4     1329.71     1295.81     34.06 o
  -3   3   4       16.03       37.52      8.57 o
  -2   3   4        2.22       -1.15      7.22 o
  -1   3   4       18.10       53.34      9.25 o
   0   3   4      715.68      719.90     23.81 o
   1   3   4     1345.97     1450.42     37.07 o
   2   3   4      206.54      242.83     21.18 o
   3   3   4       53.75       79.94      8.41 o
   4   3   4      230.59      249.80     16.23 o
   5   3   4     3859.82     4033.07     74.41 o
   6   3   4      434.28      421.02     17.07 o
   7   3   4     1894.45     1882.09     36.69 o
   8   3   4       11.21       21.17      6.64 o
   9   3   4      174.58      185.01     11.33 o
  10   3   4      242.77      257.79     12.91 o
  11   3   4       82.71       90.87     14.56 o
  12   3   4      476.86      558.17     56.85 o
  13   3   4       15.60        8.18     12.35 o
  14   3   4      121.00       83.05     16.16 o
  15   3   4      370.56      384.12     27.79 o
  16   3   4      143.51      149.11     22.46 o
  17   3   4      122.17      143.62     22.62 o
  18   3   4       14.36      137.90     31.00 o
 -17   4   4       15.82       23.18     17.18 o
 -16   4   4        8.67      -13.95     19.31 o
 -15   4   4        8.08        8.13     15.65 o
 -14   4   4       34.56       34.86     19.48 o
 -13   4   4       17.56       30.79     15.45 o
 -12   4   4      131.36      168.44     21.47 o
 -11   4   4       48.87       32.79     15.71 o
 -10   4   4      639.34      603.97     28.74 o
  -9   4   4      668.93      610.73     22.32 o
  -8   4   4        0.01        2.94     15.28 o
  -7   4   4       35.06       45.07     11.75 o
  -6   4   4        9.31       36.98     11.02 o
  -5   4   4      898.15      868.81     29.99 o
  -4   4   4     1438.58     1317.87     38.62 o
  -3   4   4        4.59      -10.06     10.06 o
  -2   4   4      822.29      760.65     28.03 o
  -1   4   4       27.67       13.41     10.23 o
   0   4   4      346.84      354.49     22.05 o
   1   4   4        3.49       -2.93      9.38 o
   2   4   4      430.94      466.53     28.81 o
   3   4   4        4.57        2.46      9.56 o
   4   4   4        0.11        2.05      9.50 o
   5   4   4       13.69       26.20      9.36 o
   6   4   4      621.00      556.84     22.07 o
   7   4   4      142.47      142.23     13.29 o
   8   4   4      613.21      600.94     22.20 o
   9   4   4       66.24      111.47     29.84 o
  10   4   4        2.89       25.99     14.99 o
  11   4   4      270.80      321.14     29.34 o
  12   4   4       13.09       19.41     15.79 o
  13   4   4       35.06       57.56     30.90 o
  14   4   4      215.29      227.73     26.94 o
  15   4   4        4.23        0.91     32.67 o
 -14   5   4       18.03       60.71     19.68 o
 -13   5   4        2.83      109.37     27.67 o
 -12   5   4       47.56      102.62     21.00 o
 -11   5   4       19.19       13.74     17.35 o
 -10   5   4      105.92       97.24     20.23 o
  -9   5   4       63.43       95.87     16.45 o
  -8   5   4      240.01      246.24     22.50 o
  -7   5   4        0.11       10.28     10.95 o
  -6   5   4      112.44      120.56     14.79 o
  -5   5   4        4.12       48.49     12.59 o
  -4   5   4     1784.67     1633.83     41.81 o
  -3   5   4       13.18       49.22     14.63 o
  -2   5   4      111.13      137.08     17.95 o
  -1   5   4     1614.01     1441.92     44.17 o
   0   5   4      894.81      877.79     33.85 o
   1   5   4     1988.23     1998.97     54.47 o
   2   5   4       12.56        2.94     12.62 o
   3   5   4       91.01       87.43     15.99 o
   4   5   4      208.26      247.11     21.33 o
   5   5   4      300.58      341.32     24.23 o
   6   5   4       10.16       15.97     12.65 o
   7   5   4       67.30       73.40     15.12 o
   8   5   4       78.03       96.54     18.03 o
   9   5   4        6.69      -13.36     13.36 o
  10   5   4       13.16       23.54     19.79 o
  11   5   4       42.21       37.13     21.87 o
  12   5   4      397.99      395.97     45.49 o
  -9   6   4      109.78      182.11     40.88 o
  -8   6   4      277.60      358.14     41.52 o
  -7   6   4       58.80       64.88     20.80 o
  -6   6   4        1.66       20.06     19.04 o
  -5   6   4      130.27      126.24     24.72 o
  -4   6   4      221.15      268.52     25.20 o
  -3   6   4       99.50      128.39     20.34 o
  -2   6   4       78.89       56.10     17.91 o
  -1   6   4       44.94       82.15     19.22 o
   0   6   4     2029.63     1891.04     56.44 o
   1   6   4       14.08       53.90     18.25 o
   2   6   4      261.86      326.74     27.59 o
   3   6   4       33.18       47.23     17.67 o
   4   6   4      868.62      820.09     37.65 o
   5   6   4      117.90      113.56     22.32 o
   6   6   4      173.05      151.86     24.10 o
   7   6   4        7.28       41.96     18.58 o
 -22   1   5       23.43       67.86     38.30 o
 -21   1   5       30.28       72.65     25.44 o
 -20   1   5       22.72       42.81     12.91 o
 -19   1   5      101.12      131.54     24.63 o
 -18   1   5      100.17      245.84     26.68 o
 -17   1   5      514.94      479.07     24.64 o
 -16   1   5       82.95      101.67     30.24 o
 -15   1   5       28.79       16.99      9.99 o
 -14   1   5        0.34       22.04      7.06 o
 -13   1   5      172.35      142.23     17.46 o
 -12   1   5        8.51        5.98      6.40 o
 -11   1   5      485.17      514.82     20.01 o
 -10   1   5      481.15      518.08     19.96 o
  -9   1   5     3727.59     3924.84     88.10 o
  -8   1   5     2012.26     2124.53     59.62 o
  -7   1   5      119.20      157.73      7.00 o
  -6   1   5       22.72       35.33      2.93 o
  -5   1   5     3494.21     3959.21     59.93 o
  -4   1   5     2347.92     2566.73     39.68 o
  -3   1   5     3080.08     3480.79     49.51 o
  -2   1   5      423.55      427.01      8.37 o
  -1   1   5     1887.95     1827.43     25.80 o
   0   1   5     1222.82     1183.01     17.82 o
   1   1   5     1421.35     1407.10     20.66 o
   2   1   5        2.49       -1.93      1.93 o
   3   1   5      109.66       93.00      4.16 o
   4   1   5      480.95      481.14      9.17 o
   5   1   5       35.84       44.06      4.92 o
   6   1   5      397.24      392.15      9.27 o
   7   1   5      327.15      415.73      9.91 o
   8   1   5     1398.94     1361.73     22.09 o
   9   1   5     6814.32     6701.92     95.13 o
  10   1   5     1613.88     1551.39     29.98 o
  11   1   5      807.16      808.53     29.01 o
  12   1   5      576.32      544.10     25.48 o
  13   1   5     2647.95     2676.84     79.20 o
  14   1   5      325.14      439.18     34.97 o
  15   1   5     1477.10     1466.70     70.74 o
  16   1   5        0.17        2.78     14.93 o
  17   1   5        0.65       12.90     15.43 o
  18   1   5        2.41       -5.75     18.11 o
  19   1   5       15.04        0.45     18.45 o
 -21   2   5       18.29       11.76     19.99 o
 -20   2   5      173.97      169.02     24.13 o
 -19   2   5      343.09      424.36     36.16 o
 -18   2   5      300.97      343.62     33.87 o
 -17   2   5      231.97      260.35     18.65 o
 -16   2   5     1979.84     1862.47     46.10 o
 -15   2   5     1604.70     1532.92     43.84 o
 -14   2   5      402.05      418.85     17.98 o
 -13   2   5       54.86       66.96      7.34 o
 -12   2   5      136.96      123.66      9.90 o
 -11   2   5      191.96      173.73      9.90 o
 -10   2   5       77.61       85.59      7.77 o
  -9   2   5      126.74      147.39      7.75 o
  -8   2   5     7708.62     8131.91    139.44 o
  -7   2   5     1027.99      978.19     16.81 o
  -6   2   5     1613.66     1755.63     28.61 o
  -5   2   5      170.73      171.48      9.61 o
  -4   2   5     1470.11     1750.06     34.02 o
  -3   2   5       21.76       44.22      7.25 o
  -2   2   5      791.21      681.95     17.12 o
  -1   2   5        0.07        1.95      3.36 o
   0   2   5     4926.22     5124.63     88.34 o
   1   2   5     4919.75     4924.19     85.28 o
   2   2   5     7875.71     7802.51    140.56 o
   3   2   5     1006.59      990.45     23.32 o
   4   2   5     1412.89     1402.83     32.77 o
   5   2   5     1191.91     1131.39     25.30 o
   6   2   5      310.90      302.65     12.12 o
   7   2   5      507.89      481.90     13.15 o
   8   2   5        4.33        7.61      4.90 o
   9   2   5      194.78      217.65     12.82 o
  10   2   5     1497.56     1537.14     30.58 o
  11   2   5     1220.03     1169.31     30.96 o
  12   2   5      516.73      476.00     19.74 o
  13   2   5       43.91       37.28     12.96 o
  14   2   5       65.00      105.34     19.72 o
  15   2   5      144.63      133.91     37.23 o
  16   2   5      355.52      414.23     29.32 o
  17   2   5        5.50        4.32     13.67 o
  18   2   5      300.95      338.22     31.00 o
 -19   3   5        0.02       37.15     21.53 o
 -18   3   5       92.17       96.04     17.57 o
 -17   3   5      291.12      337.91     25.40 o
 -16   3   5      225.42      274.40     23.07 o
 -15   3   5       28.41       33.93     13.19 o
 -14   3   5        0.93       15.99     12.52 o
 -13   3   5     1047.84     1028.12     40.44 o
 -12   3   5      444.77      457.64     27.92 o
 -11   3   5        0.12       -2.99      7.43 o
 -10   3   5      858.36      868.97     33.10 o
  -9   3   5     5382.67     5314.64    103.41 o
  -8   3   5      116.96      114.49     10.48 o
  -7   3   5        5.04       -1.65      6.97 o
  -6   3   5     2905.81     2819.48     72.99 o
  -5   3   5     4822.67     4932.96    106.23 o
  -4   3   5       19.85       27.42      8.47 o
  -3   3   5      727.98      778.68     25.25 o
  -2   3   5     1356.90     1352.37     35.01 o
  -1   3   5     1782.67     1753.68     43.60 o
   0   3   5       14.83        7.93      7.79 o
   1   3   5      285.15      292.67     16.75 o
   2   3   5       15.43       30.72      8.07 o
   3   3   5      750.89      736.10     23.84 o
   4   3   5       84.46       70.12      9.94 o
   5   3   5      423.04      413.14     19.03 o
   6   3   5       11.51        7.26      6.84 o
   7   3   5     1643.88     1616.57     32.98 o
   8   3   5       61.45       65.71      8.15 o
   9   3   5     1376.65     1257.87     28.14 o
  10   3   5      232.07      230.76     12.87 o
  11   3   5      639.97      567.77     22.46 o
  12   3   5        0.28       -5.40     12.25 o
  13   3   5       19.97       39.11     15.89 o
  14   3   5      134.81      116.29     32.44 o
  15   3   5      333.67      289.88     36.36 o
  16   3   5       21.48       45.39     17.63 o
  17   3   5      301.55      349.27     43.43 o
 -17   4   5        5.24       13.52     16.22 o
 -16   4   5       66.38       57.63     18.32 o
 -15   4   5      136.96      183.26     23.44 o
 -14   4   5      177.40      218.98     26.29 o
 -13   4   5       22.68       24.81     14.96 o
 -12   4   5      513.91      551.92     35.98 o
 -11   4   5      374.61      370.41     28.67 o
 -10   4   5      372.20      417.22     23.96 o
  -9   4   5      330.08      330.31     17.79 o
  -8   4   5     2592.19     2480.24     58.13 o
  -7   4   5     1660.28     1494.62     40.83 o
  -6   4   5     1631.18     1648.05     43.75 o
  -5   4   5       22.09       23.44     15.86 o
  -4   4   5     2958.21     2821.73     67.29 o
  -3   4   5      215.64      197.39     17.25 o
  -2   4   5     1538.92     1571.66     42.90 o
  -1   4   5      356.71      364.04     22.93 o
   0   4   5      658.87      616.11     25.26 o
   1   4   5      110.92      138.97     16.37 o
   2   4   5       51.53       44.54     11.18 o
   3   4   5      236.59      246.50     18.42 o
   4   4   5      631.40      653.09     25.81 o
   5   4   5      329.86      373.73     22.13 o
   6   4   5      515.58      492.67     24.10 o
   7   4   5       26.35       23.82     10.81 o
   8   4   5       73.39       98.98     13.82 o
   9   4   5      536.83      499.82     27.83 o
  10   4   5      720.99      681.00     31.33 o
  11   4   5       35.27       68.81     19.75 o
  12   4   5        7.73       13.61     17.64 o
  13   4   5       32.43       16.00     18.27 o
  14   4   5      156.83      193.22     30.41 o
  15   4   5      110.23      112.60     23.99 o
 -14   5   5        8.88        8.60     17.56 o
 -13   5   5      568.07      612.78     39.47 o
 -12   5   5      260.33      290.14     28.64 o
 -11   5   5       18.83       36.47     18.49 o
 -10   5   5       21.45       31.76     16.78 o
  -9   5   5     1196.71     1140.01     39.18 o
  -8   5   5      582.85      608.83     32.35 o
  -7   5   5      405.61      383.85     21.66 o
  -6   5   5      154.90      153.92     16.04 o
  -5   5   5      924.80      837.43     32.55 o
  -4   5   5      288.95      293.85     22.56 o
  -3   5   5     2557.30     2362.26     60.86 o
  -2   5   5     1692.73     1626.81     47.61 o
  -1   5   5      763.89      773.11     32.52 o
   0   5   5      798.78      751.46     32.46 o
   1   5   5      729.41      823.59     34.70 o
   2   5   5     1050.64     1026.11     36.63 o
   3   5   5      125.49      141.60     22.33 o
   4   5   5        7.90       15.54     12.92 o
   5   5   5       50.08       65.37     14.89 o
   6   5   5        6.86        1.93     13.22 o
   7   5   5      350.32      333.63     22.88 o
   8   5   5      188.75      186.12     21.88 o
   9   5   5        8.95       24.47     14.47 o
  10   5   5       11.59       14.43     21.58 o
  11   5   5      522.05      582.94     46.35 o
  12   5   5      103.33      161.69     39.09 o
  -9   6   5      133.89       85.06     32.44 o
  -8   6   5       33.06       61.44     26.88 o
  -7   6   5       11.15        6.58     18.32 o
  -6   6   5       98.51      109.95     23.42 o
  -5   6   5       50.53       50.11     21.38 o
  -4   6   5      333.45      294.74     26.37 o
  -3   6   5      305.70      326.34     36.53 o
  -2   6   5        3.66       21.53     16.02 o
  -1   6   5       36.20       57.87     27.99 o
   0   6   5      101.20      125.05     36.29 o
   1   6   5     1731.07     1473.61     50.98 o
   2   6   5       92.72       96.45     21.05 o
   3   6   5       68.45       72.17     18.57 o
   4   6   5        2.54        7.18     24.44 o
   5   6   5      222.38      181.67     39.77 o
   6   6   5        0.19        7.13     17.30 o
 -22   0   6       55.94       62.06     38.49 o
 -21   0   6      369.82      324.32     53.72 o
 -20   0   6       76.00      158.64     36.76 o
 -19   0   6      738.80      741.46     63.69 o
 -18   0   6       52.52       49.75     27.28 o
 -17   0   6      814.43      827.23     64.49 o
 -16   0   6      536.74      492.44     53.92 o
 -15   0   6     3728.89     3962.48    180.71 o
 -14   0   6       17.42       51.84     23.36 o
 -13   0   6     3578.27     3764.30    168.46 o
 -12   0   6      272.37      272.68     34.97 o
  -6   0   6      160.88      151.89      9.38 o
  -5   0   6     3828.94     3827.62     98.58 o
  -4   0   6     2837.35     2637.43     48.77 o
  -3   0   6    49164.59    49605.98   1756.95 o
  -2   0   6     1582.39     1466.89     28.76 o
  -1   0   6     1702.84     1641.15     32.25 o
   0   0   6     2772.40     2630.38     69.05 o
   2   0   6     3267.08     3060.48     66.93 o
   3   0   6    38663.72    40650.99   1443.19 o
   4   0   6     4130.19     4331.59    164.30 o
   5   0   6     1819.56     2600.42     69.49 o
   6   0   6        4.29       -0.09      4.61 o
   7   0   6     1544.28     1826.23    106.29 o
   8   0   6      812.13      863.32     25.63 o
   9   0   6     1798.39     1632.49     59.53 o
  10   0   6      644.75      642.16     36.26 o
  11   0   6      131.31       94.60     13.74 o
  15   0   6      191.09      168.81     25.05 o
  16   0   6      291.64      277.94     30.31 o
  17   0   6     1600.02     1371.26     69.65 o
  18   0   6      155.18      142.77     25.84 o
  19   0   6       57.92       58.19     20.49 o
 -22   1   6      398.57      405.33     59.43 o
 -21   1   6      197.98      184.81     30.17 o
 -20   1   6       17.56       43.42     21.48 o
 -19   1   6        4.65       34.67     19.00 o
 -18   1   6     1719.70     1789.18     73.66 o
 -17   1   6      307.87      298.77     31.30 o
 -16   1   6      359.05      458.10     36.75 o
 -15   1   6       97.11      119.60     13.02 o
 -14   1   6     1476.86     1540.39     37.59 o
 -13   1   6      335.80      324.33     17.99 o
 -12   1   6      617.55      567.12     20.84 o
 -11   1   6       80.39       78.92     16.19 o
 -10   1   6     2329.22     2257.76     60.32 o
  -9   1   6       42.32       20.89      7.51 o
  -8   1   6     1270.13     1105.08     23.32 o
  -7   1   6        0.88       -0.64      2.80 o
  -6   1   6     4863.63     4579.56     68.86 o
  -5   1   6      116.78      109.82      5.32 o
  -4   1   6      373.43      315.34      9.21 o
  -3   1   6       54.67       50.62      3.52 o
  -2   1   6    19423.01    19376.46    261.52 o
  -1   1   6     1458.73     1400.22     20.62 o
   0   1   6     7799.01     7948.72    102.35 o
   1   1   6        7.60        3.45      2.08 o
   2   1   6     2013.34     1737.84     25.21 o
   3   1   6      386.67      380.34      8.87 o
   4   1   6     2107.36     2253.15     45.52 o
   5   1   6        3.17        3.66      2.87 o
   6   1   6     1149.07     1076.16     19.25 o
   7   1   6       44.13       57.82      4.91 o
   8   1   6      353.19      371.31     10.50 o
   9   1   6        1.85        9.71      4.82 o
  10   1   6     2264.94     2095.17     43.90 o
  11   1   6       10.68        9.90      6.81 o
  12   1   6      260.39      292.72     15.00 o
  13   1   6       20.56       26.64     15.87 o
  14   1   6     1378.00     1326.17     66.03 o
  15   1   6       18.80        8.83     15.23 o
  16   1   6      427.49      497.70     38.59 o
  17   1   6        7.37      -11.76     16.07 o
  18   1   6      271.85      220.15     29.66 o
  19   1   6       18.13       14.93     20.78 o
 -21   2   6        4.92       27.58     20.93 o
 -20   2   6       11.26       14.18     14.61 o
 -19   2   6     1165.96     1113.45     42.04 o
 -18   2   6        7.82       29.88     15.40 o
 -17   2   6      292.30      321.01     24.20 o
 -16   2   6       21.32       45.72      9.90 o
 -15   2   6     1873.94     1824.15     45.00 o
 -14   2   6        0.03        1.38      6.63 o
 -13   2   6     1051.25     1110.51     24.39 o
 -12   2   6      363.37      379.31     14.34 o
 -11   2   6     2503.66     2618.83     49.43 o
 -10   2   6       98.30       99.54      8.24 o
  -9   2   6     1312.62     1326.36     25.19 o
  -8   2   6     2474.15     2413.69     50.47 o
  -7   2   6    20557.76    21484.79    347.75 o
  -6   2   6      533.16      540.74     14.15 o
  -5   2   6       47.36       60.17      6.12 o
  -4   2   6      190.27      224.78      9.59 o
  -3   2   6     1258.00     1272.23     24.54 o
  -2   2   6      251.06      294.43     12.02 o
  -1   2   6      528.86      469.21     13.60 o
   0   2   6       87.85      127.54      8.16 o
   1   2   6      552.24      496.64     14.66 o
   2   2   6       96.78      111.91      8.01 o
   3   2   6       47.49       67.98      6.72 o
   4   2   6       65.08       64.57      6.68 o
   5   2   6      776.42      721.91     18.99 o
   6   2   6       73.99       80.53      7.55 o
   7   2   6      235.90      258.33     17.18 o
   8   2   6     1661.05     1565.22     33.25 o
   9   2   6     7230.14     6943.96    119.30 o
  10   2   6     1060.33     1021.52     34.34 o
  11   2   6      418.56      457.16     17.34 o
  12   2   6      252.13      220.58     20.88 o
  13   2   6     1285.93     1187.61     46.33 o
  14   2   6        0.47        1.22     27.75 o
  15   2   6      190.52      180.75     27.95 o
  16   2   6      174.19      165.37     20.92 o
  17   2   6      685.05      664.28     35.30 o
  18   2   6        2.20      -21.98     21.98 o
 -20   3   6      201.21      282.37     27.91 o
 -19   3   6        0.08       18.71     15.56 o
 -18   3   6        2.39       15.73     14.58 o
 -17   3   6        2.01       -5.79     12.56 o
 -16   3   6     1106.96     1073.54     40.14 o
 -15   3   6       42.38       46.05     13.88 o
 -14   3   6      570.47      519.59     37.11 o
 -13   3   6       15.40       11.24     12.08 o
 -12   3   6       24.64       46.63     15.97 o
 -11   3   6      846.25      784.79     39.05 o
 -10   3   6      629.94      769.44     40.47 o
  -9   3   6        3.52        9.15     10.17 o
  -8   3   6        5.80       25.29      8.31 o
  -7   3   6     1868.03     1878.98     43.54 o
  -6   3   6     2449.27     2551.60     56.02 o
  -5   3   6       23.76       26.62      8.42 o
  -4   3   6       99.23      117.56     11.50 o
  -3   3   6      102.31      118.43     11.33 o
  -2   3   6      365.84      401.80     18.43 o
  -1   3   6      186.90      212.68     15.39 o
   0   3   6      111.72      140.66     12.28 o
   1   3   6        0.07        2.46      6.53 o
   2   3   6      339.38      375.03     24.65 o
   3   3   6       14.85       22.42      6.60 o
   4   3   6     1728.57     1909.80     40.60 o
   5   3   6     1564.82     1575.81     35.43 o
   6   3   6      874.22      918.55     27.81 o
   7   3   6      349.35      317.76     17.67 o
   8   3   6       53.24       43.52      8.36 o
   9   3   6     2383.38     2244.35     46.48 o
  10   3   6      779.84      812.58     26.07 o
  11   3   6      130.30       93.27     13.19 o
  12   3   6      169.09      161.19     21.43 o
  13   3   6      434.13      481.63     34.66 o
  14   3   6      347.95      335.75     29.53 o
  15   3   6       15.01       13.83     16.64 o
  16   3   6        6.82       29.10     28.35 o
  17   3   6        2.12       10.78     17.02 o
 -17   4   6        0.32      -14.77     14.77 o
 -16   4   6       18.47       11.22     19.78 o
 -15   4   6      296.78      393.26     30.79 o
 -14   4   6        0.05        4.46     14.82 o
 -13   4   6      229.80      243.50     27.98 o
 -12   4   6       66.80       82.07     18.40 o
 -11   4   6       91.47       91.46     18.11 o
 -10   4   6      128.62      143.63     20.26 o
  -9   4   6        6.12        7.82     12.75 o
  -8   4   6      879.40      812.67     28.48 o
  -7   4   6        5.99       49.31     46.16 o
  -6   4   6     1135.55     1146.72     54.84 o
  -5   4   6      144.98      153.95     15.44 o
  -4   4   6      820.85      789.12     29.01 o
  -3   4   6      707.19      797.51     57.87 o
  -2   4   6      838.40      800.61     28.70 o
  -1   4   6      170.26      195.25     16.92 o
   0   4   6       94.43       97.36     17.10 o
   1   4   6      225.02      248.43     18.60 o
   2   4   6        0.66        6.12      9.64 o
   3   4   6      342.31      352.31     21.55 o
   4   4   6        1.48       -8.60      9.40 o
   5   4   6        1.68       -0.49     10.10 o
   6   4   6       29.79        6.52     10.23 o
   7   4   6        5.18       10.44     10.65 o
   8   4   6      629.08      602.32     25.42 o
   9   4   6       33.85       74.25     14.66 o
  10   4   6       34.78       45.73     15.46 o
  11   4   6       45.62       46.32     28.82 o
  12   4   6       92.69       82.84     26.34 o
  13   4   6      147.20      108.53     22.88 o
  14   4   6      418.49      441.20     38.17 o
  15   4   6       85.57      100.35     24.38 o
 -14   5   6        0.06       44.62     19.61 o
 -13   5   6       44.32       34.40     17.92 o
 -12   5   6        0.64       31.94     17.38 o
 -11   5   6      450.72      449.40     34.40 o
 -10   5   6      315.07      290.58     27.89 o
  -9   5   6       35.14       37.85     16.10 o
  -8   5   6       27.23       17.60     14.17 o
  -7   5   6      330.97      369.33     30.36 o
  -6   5   6      584.06      578.94     29.31 o
  -5   5   6      229.40      226.87     20.59 o
  -4   5   6      710.82      763.12     34.07 o
  -3   5   6        3.53       18.73     12.92 o
  -2   5   6      580.97      609.56     31.13 o
  -1   5   6      205.68      234.24     20.89 o
   0   5   6       15.43       34.71     14.10 o
   1   5   6        0.13       -6.36     12.21 o
   2   5   6      100.49       88.66     15.95 o
   3   5   6        7.44       -5.19     12.43 o
   4   5   6       19.24       29.59     13.39 o
   5   5   6      157.90      159.82     18.50 o
   6   5   6      271.28      323.86     23.49 o
   7   5   6       52.37       35.59     15.98 o
   8   5   6        6.87       19.64     14.82 o
   9   5   6      263.07      264.93     24.61 o
  10   5   6      128.63      178.58     28.89 o
  11   5   6      243.95      270.52     34.03 o
  -9   6   6        3.68       12.39     23.56 o
  -8   6   6       73.76       70.70     26.52 o
  -7   6   6      340.00      371.42     45.07 o
  -6   6   6       44.74      105.67     23.16 o
  -5   6   6      172.54      159.97     25.69 o
  -4   6   6        1.06        1.02     15.43 o
  -3   6   6      384.88      452.94     30.76 o
  -2   6   6      368.46      385.72     30.59 o
  -1   6   6       12.75      -12.04     15.46 o
   0   6   6       57.59       54.28     18.62 o
   1   6   6       12.88       46.03     21.19 o
   2   6   6      159.18      164.05     31.56 o
   3   6   6      117.23      105.69     31.35 o
   4   6   6       44.17       48.32     17.07 o
   5   6   6       97.01      121.76     23.62 o
   6   6   6      157.79      114.73     22.46 o
 -22   1   7       20.67       53.33     37.80 o
 -21   1   7        3.30       50.76     22.92 o
 -20   1   7      158.23      155.42     27.31 o
 -19   1   7       77.58      170.09     34.25 o
 -18   1   7       87.48      121.59     27.75 o
 -17   1   7       34.86       20.98     18.13 o
 -16   1   7      746.15      767.82     42.96 o
 -15   1   7       60.70       67.09     18.08 o
 -14   1   7      562.05      549.29     27.18 o
 -13   1   7      637.08      641.53     22.42 o
 -12   1   7     1531.03     1473.98     72.45 o
 -11   1   7       16.48       21.46      6.88 o
 -10   1   7        1.14       -2.68      6.99 o
  -9   1   7       17.19       16.61      5.83 o
  -8   1   7     1044.79     1123.35     23.92 o
  -7   1   7      967.02      962.20     21.23 o
  -6   1   7      169.01      221.44      9.92 o
  -5   1   7     1205.99     1208.73     17.97 o
  -4   1   7     6745.32     7142.51     98.60 o
  -3   1   7      153.97      127.81      5.28 o
  -2   1   7       30.32       78.43      4.70 o
  -1   1   7      444.05      484.51     11.27 o
   0   1   7      866.94      864.11     14.30 o
   1   1   7     1366.92     1432.91     21.54 o
   2   1   7     1344.67     1473.34     25.59 o
   3   1   7      372.10      380.37      9.80 o
   4   1   7     2494.84     2760.31     45.29 o
   5   1   7      462.81      529.66     13.43 o
   6   1   7       46.49       90.69      7.10 o
   7   1   7      552.13      520.39     14.03 o
   8   1   7       99.22      130.28      8.39 o
   9   1   7      448.74      422.86     14.83 o
  10   1   7     2131.09     1941.66     41.91 o
  11   1   7      386.85      409.46     17.12 o
  12   1   7        5.16       -0.98      8.15 o
  13   1   7      234.10      232.45     27.98 o
  14   1   7     1207.67     1166.24     61.76 o
  15   1   7       17.31       11.36     16.27 o
  16   1   7      108.43       94.95     22.52 o
  17   1   7        2.06       -3.62     18.21 o
  18   1   7        0.02      -18.50     18.50 o
 -21   2   7        0.02       11.80     16.89 o
 -20   2   7        6.29       19.23     14.04 o
 -19   2   7        7.81       51.52     15.87 o
 -18   2   7      185.43      163.51     19.53 o
 -17   2   7        7.57       -5.00     15.95 o
 -16   2   7       10.28       10.71      8.73 o
 -15   2   7      257.25      286.59     17.21 o
 -14   2   7        6.57       11.11      7.02 o
 -13   2   7        0.74        8.33      5.93 o
 -12   2   7     1129.15     1145.06     26.10 o
 -11   2   7     4007.11     4061.49     72.35 o
 -10   2   7      553.37      544.01     17.87 o
  -9   2   7       80.63       92.51      6.67 o
  -8   2   7     3378.11     3241.18     93.91 o
  -7   2   7     7204.91     7517.92    114.36 o
  -6   2   7        0.17        7.71      4.70 o
  -5   2   7      707.45      724.80     16.43 o
  -4   2   7      410.94      388.09     11.63 o
  -3   2   7        2.29        3.00      4.96 o
  -2   2   7     1103.46     1164.42     28.32 o
  -1   2   7     1939.43     2176.31     46.45 o
   0   2   7      143.56      168.79      9.26 o
   1   2   7      415.99      496.97     14.63 o
   2   2   7        5.84       14.54      5.00 o
   3   2   7      104.43       89.67      7.51 o
   4   2   7      178.31      185.79     10.33 o
   5   2   7     1627.16     1529.00     32.40 o
   6   2   7      384.82      383.07     13.98 o
   7   2   7      315.14      322.75     15.02 o
   8   2   7     1527.08     1504.39     32.92 o
   9   2   7     8535.16     8208.41    177.90 o
  10   2   7        2.63       14.15      7.57 o
  11   2   7       75.80       75.70      9.36 o
  12   2   7      977.95      925.77     40.38 o
  13   2   7     3368.60     3195.09     97.62 o
  14   2   7        7.11        1.03     12.57 o
  15   2   7      198.97      246.04     23.71 o
  16   2   7       63.84       70.03     16.94 o
  17   2   7      373.11      339.35     42.31 o
  18   2   7        7.01       22.42     23.51 o
 -20   3   7      254.52      307.11     42.86 o
 -19   3   7       16.28       41.91     17.10 o
 -18   3   7      125.20      131.20     27.91 o
 -17   3   7       75.23       86.17     16.61 o
 -16   3   7      109.51      143.69     18.88 o
 -15   3   7       80.93       95.13     16.20 o
 -14   3   7      670.77      601.56     29.85 o
 -13   3   7      448.51      508.46     29.56 o
 -12   3   7      472.94      489.84     33.49 o
 -11   3   7      582.96      595.58     21.72 o
 -10   3   7     6057.15     5732.43    129.99 o
  -9   3   7      836.54      750.06     46.52 o
  -8   3   7        0.64       -6.58      6.58 o
  -7   3   7     1690.94     1664.70     40.00 o
  -6   3   7     5646.27     5654.09    130.67 o
  -5   3   7     1097.53     1105.29     30.55 o
  -4   3   7     2304.15     2338.75     52.68 o
  -3   3   7       89.79      102.67     10.90 o
  -2   3   7      395.88      468.88     19.31 o
  -1   3   7       32.40       35.32      7.63 o
   0   3   7     1656.15     1697.83     36.42 o
   1   3   7       20.88       22.54      6.64 o
   2   3   7      833.78      880.18     23.62 o
   3   3   7      669.92      663.91     20.17 o
   4   3   7      763.50      764.50     22.39 o
   5   3   7       10.30       13.09      8.16 o
   6   3   7     5057.84     5156.85    111.98 o
   7   3   7      823.19      800.32     26.00 o
   8   3   7      974.11      923.27     25.50 o
   9   3   7       76.63       68.90     11.09 o
  10   3   7     2777.87     2762.06     61.18 o
  11   3   7      295.78      304.81     20.32 o
  12   3   7      390.03      330.12     64.51 o
  13   3   7       43.25       31.35     27.06 o
  14   3   7      216.09      231.39     27.28 o
  15   3   7       24.33       18.54     16.66 o
  16   3   7      103.37      123.25     22.47 o
 -17   4   7        5.67       10.84     16.36 o
 -16   4   7       63.69       91.22     19.37 o
 -15   4   7      125.47      177.20     22.48 o
 -14   4   7        8.91       15.83     15.36 o
 -13   4   7      154.56      176.80     22.31 o
 -12   4   7       52.98       65.79     17.60 o
 -11   4   7      642.72      642.00     39.71 o
 -10   4   7       50.86       62.80     14.74 o
  -9   4   7      220.10      228.52     21.41 o
  -8   4   7     2534.15     2398.38     56.70 o
  -7   4   7     7851.87     7561.43    148.47 o
  -6   4   7     1105.37     1097.23     48.52 o
  -5   4   7       84.79      107.78     13.61 o
  -4   4   7     3898.94     3862.74    103.17 o
  -3   4   7     7135.87     7080.83    141.00 o
  -2   4   7      871.35      891.07     30.58 o
  -1   4   7       14.31       10.07      9.70 o
   0   4   7      953.50      932.73     31.15 o
   1   4   7     1459.31     1482.55     41.43 o
   2   4   7       21.90       40.18     10.95 o
   3   4   7       12.14       21.01     12.52 o
   4   4   7      430.58      465.52     23.82 o
   5   4   7      381.50      404.04     22.93 o
   6   4   7        3.02        9.16     10.57 o
   7   4   7       23.82       30.50     14.35 o
   8   4   7      230.16      205.84     17.68 o
   9   4   7     2084.71     2007.93     59.12 o
  10   4   7      362.12      387.81     26.09 o
  11   4   7      181.20      185.67     30.68 o
  12   4   7      132.31       94.93     22.18 o
  13   4   7     1369.63     1372.67     60.77 o
  14   4   7      438.23      476.93     87.21 o
 -14   5   7      242.15      285.47     29.35 o
 -13   5   7      131.06      181.90     38.21 o
 -12   5   7      189.68      245.45     27.25 o
 -11   5   7        1.19       21.13     17.88 o
 -10   5   7      259.60      357.42     44.68 o
  -9   5   7      227.64      198.74     20.87 o
  -8   5   7      232.77      275.33     26.71 o
  -7   5   7        1.12      -14.63     14.63 o
  -6   5   7      115.14      165.83     18.19 o
  -5   5   7      869.15      814.20     33.00 o
  -4   5   7      398.17      379.42     24.99 o
  -3   5   7      469.61      534.03     29.57 o
  -2   5   7       56.56       53.41     14.82 o
  -1   5   7      122.06      143.34     18.23 o
   0   5   7      197.80      219.10     20.57 o
   1   5   7        3.14       -5.32     12.94 o
   2   5   7      373.01      430.76     26.93 o
   3   5   7      200.24      226.73     24.86 o
   4   5   7       11.50       12.61     15.93 o
   5   5   7        0.97       11.12     12.86 o
   6   5   7      980.92      918.57     34.54 o
   7   5   7      170.76      173.85     22.21 o
   8   5   7       36.61       32.24     14.92 o
   9   5   7       13.25       33.04     21.83 o
  10   5   7      423.64      423.61     40.82 o
  11   5   7      293.80      319.51     36.28 o
  -8   6   7       69.57       78.86     27.27 o
  -7   6   7      190.02      207.24     27.82 o
  -6   6   7      301.85      293.48     30.92 o
  -5   6   7       39.82       36.31     20.33 o
  -4   6   7       26.87       28.84     16.88 o
  -3   6   7       97.60      113.88     19.73 o
  -2   6   7      148.44      139.27     21.01 o
  -1   6   7      260.23      272.80     25.25 o
   0   6   7      130.17      153.09     21.59 o
   1   6   7      422.94      463.53     31.57 o
   2   6   7       35.23       13.67     16.77 o
   3   6   7       27.74       36.63     17.63 o
   4   6   7        0.12       29.75     16.71 o
   5   6   7      145.25      122.87     27.22 o
 -22   0   8      307.86      305.52     54.27 o
 -21   0   8       46.62       98.72     37.01 o
 -20   0   8      374.70      438.91     55.41 o
 -19   0   8      334.92      354.19     50.80 o
 -18   0   8      390.73      404.54     52.68 o
 -17   0   8       56.26       20.64     25.10 o
 -16   0   8     4759.21     5024.64    223.08 o
 -15   0   8     1262.35     1341.45     81.35 o
 -14   0   8     2004.75     1894.60    100.06 o
  -8   0   8     6923.50     6956.50    250.91 o
  -7   0   8      138.90      149.76     19.22 o
  -6   0   8        0.53        7.06      4.17 o
  -5   0   8       44.26       46.49      3.90 o
  -4   0   8     1482.33     1295.80     26.33 o
  -3   0   8     1308.76     1165.65     24.33 o
  -2   0   8     2329.31     2030.46     39.82 o
  -1   0   8      231.21      229.04     10.07 o
   0   0   8      725.29      532.75     16.06 o
   1   0   8     4357.35     4262.40     92.41 o
   2   0   8    25015.64    25417.46    523.58 o
   3   0   8      664.47      726.76     21.02 o
   4   0   8     4960.89     5100.18    135.34 o
   5   0   8     3804.67     3770.93    109.21 o
   6   0   8    15378.87    16151.73    344.47 o
   7   0   8      104.43      148.47     25.42 o
   8   0   8     5683.80     5875.04    219.95 o
   9   0   8      477.10      463.47     29.42 o
  10   0   8      739.96      681.82     28.03 o
  11   0   8       27.24       23.64      9.53 o
  12   0   8     2146.61     1974.17     89.09 o
  13   0   8        3.26       10.67     15.97 o
  14   0   8       39.06       34.18     18.35 o
  15   0   8        0.11       -1.74     15.82 o
  16   0   8      164.19      126.25     24.85 o
  17   0   8        0.25       14.98     18.40 o
  18   0   8      114.75      136.81     27.18 o
 -22   1   8        6.94      -13.10     32.14 o
 -21   1   8      441.96      464.45     43.28 o
 -20   1   8       58.58       56.13     23.02 o
 -19   1   8      893.31     1084.00     55.01 o
 -18   1   8      166.31      165.03     26.51 o
 -17   1   8       16.47       13.50     18.24 o
 -16   1   8      104.24      131.72     76.67 o
 -15   1   8       39.40       41.58     11.03 o
 -14   1   8      391.14      350.06     22.87 o
 -13   1   8     3828.27     3671.90     84.98 o
 -12   1   8       83.25       76.94      9.65 o
 -11   1   8        2.17       15.55      5.80 o
 -10   1   8      303.42      282.28     14.46 o
  -9   1   8     3906.94     3923.94     85.33 o
  -8   1   8      100.01       98.83      6.11 o
  -7   1   8      810.08      849.61     15.56 o
  -6   1   8       14.14       11.93      2.52 o
  -5   1   8     2244.11     2129.51     29.71 o
  -4   1   8      338.28      311.04      7.39 o
  -3   1   8     4563.59     4799.77     67.81 o
  -2   1   8      505.05      555.75     11.27 o
  -1   1   8     4701.53     5445.38     76.63 o
   0   1   8      129.32      151.02      7.05 o
   1   1   8       87.75       84.79      7.72 o
   2   1   8      378.09      352.11     14.43 o
   3   1   8     4185.87     3869.84     74.62 o
   4   1   8      133.32      127.43      7.83 o
   5   1   8      241.87      244.90     10.47 o
   6   1   8      131.33      135.86     10.41 o
   7   1   8     4737.11     4357.38     76.81 o
   8   1   8       26.10       30.40      7.14 o
   9   1   8      295.66      301.53     16.28 o
  10   1   8      239.63      225.92     14.56 o
  11   1   8     3326.95     3158.98     73.68 o
  12   1   8      152.10      136.96     23.12 o
  13   1   8        8.02       -2.98     16.37 o
  14   1   8       48.67       67.96     19.10 o
  15   1   8       39.87       11.41     17.36 o
  16   1   8      173.77      164.84     27.28 o
  17   1   8      319.61      328.14     37.75 o
  18   1   8       54.07       29.42     20.69 o
 -21   2   8        3.99       20.65     17.19 o
 -20   2   8        0.08       -2.85     13.45 o
 -19   2   8      173.25      171.16     21.45 o
 -18   2   8      292.98      440.37     37.03 o
 -17   2   8       57.88       63.21     15.14 o
 -16   2   8      186.06      187.16     19.19 o
 -15   2   8       40.76       44.13     13.41 o
 -14   2   8      339.32      403.43     24.10 o
 -13   2   8       55.60       67.01      7.66 o
 -12   2   8      140.72      191.66     11.77 o
 -11   2   8       24.49       28.73      9.94 o
 -10   2   8     1094.05     1153.80     26.15 o
  -9   2   8      235.30      232.06     10.81 o
  -8   2   8     2367.15     2324.73     43.94 o
  -7   2   8        5.25       -1.81      7.92 o
  -6   2   8     2208.75     2160.86     41.56 o
  -5   2   8        2.24        8.91      4.89 o
  -4   2   8      479.93      453.89     13.95 o
  -3   2   8       51.45       72.46      7.42 o
  -2   2   8      930.94     1185.48     35.33 o
  -1   2   8       34.94       29.69      6.27 o
   0   2   8     1148.64     1165.17     28.70 o
   1   2   8        1.74        0.15      4.26 o
   2   2   8     2954.02     3169.96     58.27 o
   3   2   8     1057.96      988.46     23.43 o
   4   2   8     4414.16     4351.30     77.76 o
   5   2   8      627.84      591.18     17.51 o
   6   2   8      462.46      435.38     15.36 o
   7   2   8      761.95      747.53     22.60 o
   8   2   8     1879.49     1767.12     41.31 o
   9   2   8      236.98      249.25     18.04 o
  10   2   8      777.58      717.44     23.11 o
  11   2   8      714.90      631.99     24.57 o
  12   2   8      783.03      843.14     38.71 o
  13   2   8      105.45       98.57     25.15 o
  14   2   8       57.00       36.29     15.04 o
  15   2   8      109.84       74.50     29.74 o
  16   2   8      758.07      736.05     55.76 o
  17   2   8       26.91       41.92     25.80 o
 -20   3   8        0.86       -6.80     25.60 o
 -19   3   8       95.58      152.44     28.28 o
 -18   3   8       22.97       33.96     16.54 o
 -17   3   8        1.45        7.66     13.74 o
 -16   3   8        0.32       25.14     14.36 o
 -15   3   8      636.50      607.73     24.54 o
 -14   3   8        4.13        1.50      9.81 o
 -13   3   8      486.28      486.52     32.87 o
 -12   3   8      142.44      151.33     20.58 o
 -11   3   8     2973.85     2867.49     71.12 o
 -10   3   8        1.82        4.23      9.83 o
  -9   3   8      107.57      137.79     15.48 o
  -8   3   8      144.93      160.71     12.05 o
  -7   3   8       59.29       54.74      9.50 o
  -6   3   8      140.24      143.67     12.11 o
  -5   3   8     2240.00     2153.64     62.82 o
  -4   3   8       67.57      107.48     14.53 o
  -3   3   8      251.82      320.15     27.27 o
  -2   3   8      101.97      100.79     10.56 o
  -1   3   8        4.72       11.03      5.87 o
   0   3   8      479.53      510.88     17.29 o
   1   3   8     1909.69     1913.10     40.42 o
   2   3   8      331.27      352.10     15.99 o
   3   3   8      294.63      362.15     16.77 o
   4   3   8      118.35      122.87     10.90 o
   5   3   8      256.63      269.71     15.11 o
   6   3   8      101.54      115.11     12.53 o
   7   3   8        9.81        7.16      8.79 o
   8   3   8       11.10        3.63      8.81 o
   9   3   8        9.13       20.64      9.44 o
  10   3   8       34.23       57.30     12.17 o
  11   3   8      482.26      501.93     25.60 o
  12   3   8       14.27       26.76     15.13 o
  13   3   8        7.65       23.17     16.17 o
  14   3   8      165.31      157.58     22.76 o
  15   3   8      309.47      284.89     29.37 o
  16   3   8       69.72       94.48     21.83 o
 -17   4   8      146.93      187.38     23.18 o
 -16   4   8      219.92      286.33     26.40 o
 -15   4   8      351.77      346.81     28.91 o
 -14   4   8        0.96       69.29     25.71 o
 -13   4   8      558.14      501.47     32.86 o
 -12   4   8       67.02       67.66     26.44 o
 -11   4   8      401.96      443.83     39.64 o
 -10   4   8      321.59      387.08     26.47 o
  -9   4   8      437.81      439.48     28.22 o
  -8   4   8      493.71      535.01     31.40 o
  -7   4   8      103.05      146.39     17.05 o
  -6   4   8     2417.31     2317.07     55.93 o
  -5   4   8      381.85      353.70     21.14 o
  -4   4   8     1553.74     1558.35     49.76 o
  -3   4   8       48.94       70.52     13.11 o
  -2   4   8     1892.82     1835.00     47.90 o
  -1   4   8       98.92       95.71     13.35 o
   0   4   8      614.40      610.40     26.51 o
   1   4   8      360.58      368.29     22.00 o
   2   4   8      208.09      229.02     18.36 o
   3   4   8       98.45      118.86     14.77 o
   4   4   8       58.88       81.31     13.37 o
   5   4   8      748.79      704.57     32.55 o
   6   4   8       45.34       39.18     16.00 o
   7   4   8      115.99      128.33     17.10 o
   8   4   8      103.19      131.80     15.43 o
   9   4   8        0.79       24.18     17.94 o
  10   4   8      691.36      709.43     35.99 o
  11   4   8      132.38      157.23     24.92 o
  12   4   8        7.12       23.15     18.02 o
  13   4   8       82.46      121.87     24.46 o
  14   4   8      919.57      870.29     62.45 o
 -14   5   8      181.41      188.28     26.54 o
 -13   5   8       36.51       67.54     20.22 o
 -12   5   8       13.77       19.97     17.71 o
 -11   5   8        0.86       21.03     17.41 o
 -10   5   8      202.55      193.10     24.99 o
  -9   5   8       70.86       92.19     24.57 o
  -8   5   8      167.13      194.47     23.49 o
  -7   5   8       22.59       22.41     16.71 o
  -6   5   8      411.62      395.82     25.03 o
  -5   5   8       45.95       71.67     15.05 o
  -4   5   8      134.72      156.77     18.50 o
  -3   5   8      716.60      659.21     40.53 o
  -2   5   8      164.26      146.08     18.31 o
  -1   5   8       31.75        9.07     13.42 o
   0   5   8       21.82       14.78     13.55 o
   1   5   8      417.16      432.38     27.56 o
   2   5   8       17.46       14.90     13.62 o
   3   5   8       14.14       18.17     13.51 o
   4   5   8        0.36        8.12     12.88 o
   5   5   8      642.58      642.59     47.96 o
   6   5   8       21.01       44.91     20.12 o
   7   5   8      115.84      126.69     19.62 o
   8   5   8      207.21      211.28     23.34 o
   9   5   8       16.72       67.19     24.38 o
  10   5   8       38.59       72.83     27.63 o
  -8   6   8      353.64      415.12     81.01 o
  -7   6   8      268.52      313.53     32.16 o
  -6   6   8      134.62      134.59     26.53 o
  -5   6   8      378.13      332.54     32.63 o
  -4   6   8      192.65      236.03     28.98 o
  -3   6   8      189.47      199.18     31.51 o
  -2   6   8        2.53       10.36     16.83 o
  -1   6   8       78.10       73.94     20.38 o
   0   6   8       58.29       42.70     17.58 o
   1   6   8       53.49       56.21     20.28 o
   2   6   8       23.86       19.00     16.59 o
   3   6   8      224.01      281.31     26.19 o
   4   6   8      179.01      194.38     23.09 o
 -22   1   9      140.02       81.85     38.99 o
 -21   1   9       30.37       45.01     29.66 o
 -20   1   9       56.15      105.75     25.36 o
 -19   1   9      122.74      124.90     48.04 o
 -18   1   9       91.15      105.34     24.15 o
 -17   1   9       88.43       73.19     22.37 o
 -16   1   9        0.43       70.44     26.99 o
 -15   1   9       16.60       32.72     27.23 o
 -14   1   9       10.08       12.34      8.72 o
 -13   1   9      338.16      283.38     16.72 o
 -12   1   9      242.21      243.43     14.77 o
 -11   1   9     1970.58     1943.88     45.38 o
 -10   1   9        5.22       -0.29      4.33 o
  -9   1   9      174.16      203.69     10.20 o
  -8   1   9       28.05       39.86      5.59 o
  -7   1   9       40.47       62.42      4.58 o
  -6   1   9      194.68      198.02      6.20 o
  -5   1   9       18.51       31.93      3.70 o
  -4   1   9      880.96      916.47     16.26 o
  -3   1   9     8025.72     8891.70    145.38 o
  -2   1   9      824.08      817.15     18.00 o
  -1   1   9      601.57      631.58     17.23 o
   0   1   9       48.92       75.61      7.87 o
   1   1   9     2865.73     3274.40     74.01 o
   2   1   9        2.53       12.43      7.77 o
   3   1   9        1.36        4.16      8.31 o
   4   1   9      453.71      470.07     15.57 o
   5   1   9        5.58        9.13      5.58 o
   6   1   9        1.96        3.36      5.40 o
   7   1   9       19.52       22.54      6.87 o
   8   1   9       39.72       42.41     11.88 o
   9   1   9        5.06       12.47      7.54 o
  10   1   9      223.83      254.67     17.22 o
  11   1   9     1222.99     1146.31     33.63 o
  12   1   9        2.15       25.70     16.77 o
  13   1   9       58.66       56.65     20.19 o
  14   1   9      140.98      108.04     23.51 o
  15   1   9      902.13      839.58     53.72 o
  16   1   9       30.38       63.35     22.37 o
  17   1   9        4.60       21.88     20.69 o
 -21   2   9        7.59       29.76     21.08 o
 -20   2   9       21.69       53.15     16.17 o
 -19   2   9      229.26      232.22     22.24 o
 -18   2   9      994.20      938.07     47.64 o
 -17   2   9      144.54      128.20     23.49 o
 -16   2   9      161.18      146.83     20.73 o
 -15   2   9      275.97      269.64     18.03 o
 -14   2   9     1837.89     1855.00     49.91 o
 -13   2   9        1.09       13.82      6.11 o
 -12   2   9      610.78      594.85     17.46 o
 -11   2   9      647.28      621.95     19.78 o
 -10   2   9      670.81      625.01     19.39 o
  -9   2   9      390.31      377.38     12.85 o
  -8   2   9     1050.91     1026.48     20.75 o
  -7   2   9       89.78       89.73      9.02 o
  -6   2   9       24.57       51.25      6.89 o
  -5   2   9      620.00      631.52     19.24 o
  -4   2   9      270.30      317.85     16.86 o
  -3   2   9        0.16        1.83      4.66 o
  -2   2   9      280.34      327.07     13.67 o
  -1   2   9      268.44      321.66     14.08 o
   0   2   9      297.61      408.51     15.29 o
   1   2   9       16.62       21.66      5.33 o
   2   2   9     1509.97     1457.97     31.19 o
   3   2   9      298.59      306.46     13.27 o
   4   2   9       23.62       14.99      5.65 o
   5   2   9      428.52      403.72     15.22 o
   6   2   9     1047.43     1054.87     28.39 o
   7   2   9        0.04        1.91      6.95 o
   8   2   9     1346.56     1312.13     33.62 o
   9   2   9      160.00      164.27     12.80 o
  10   2   9      482.52      471.76     19.25 o
  11   2   9      104.37       78.02     11.74 o
  12   2   9      635.09      575.89     31.30 o
  13   2   9       45.56       52.60     15.42 o
  14   2   9      286.29      240.84     35.47 o
  15   2   9       38.44       34.33     21.93 o
  16   2   9       19.15       20.39     23.12 o
  17   2   9       27.71       40.97     26.54 o
 -20   3   9       29.82       38.35     28.72 o
 -19   3   9        0.30       14.36     20.88 o
 -18   3   9      185.90      233.76     23.88 o
 -17   3   9      513.35      521.07     39.29 o
 -16   3   9      108.40      119.86     18.17 o
 -15   3   9      179.80      178.62     18.75 o
 -14   3   9      286.54      264.93     19.24 o
 -13   3   9     1864.70     1699.15     53.09 o
 -12   3   9      987.14      887.46     51.76 o
 -11   3   9     2391.87     2339.11     60.44 o
 -10   3   9      275.17      277.66     33.62 o
  -9   3   9     4062.88     3876.83     93.20 o
  -8   3   9     1818.29     1829.55     58.54 o
  -7   3   9     2474.17     2520.93     55.34 o
  -6   3   9        0.27        9.20      7.56 o
  -5   3   9     3306.66     3392.84     73.64 o
  -4   3   9      239.69      254.25     17.86 o
  -3   3   9      480.09      432.22     20.84 o
  -2   3   9       36.49       46.15      7.56 o
  -1   3   9      833.19      904.63     23.64 o
   0   3   9       32.47       18.68      6.82 o
   1   3   9       49.98       40.81      9.40 o
   2   3   9      443.42      451.64     17.69 o
   3   3   9     2112.34     2124.86     44.74 o
   4   3   9      176.87      179.12     12.53 o
   5   3   9     3579.25     3495.18     74.62 o
   6   3   9      566.09      526.86     21.79 o
   7   3   9      306.64      315.50     18.54 o
   8   3   9      313.11      314.59     18.82 o
   9   3   9     2874.08     2796.94     62.89 o
  10   3   9        2.35        8.47     10.83 o
  11   3   9        6.82       15.19     33.29 o
  12   3   9        0.48       21.78     16.29 o
  13   3   9      141.31      158.08     23.80 o
  14   3   9        4.63       -3.07     18.85 o
  15   3   9       53.51       61.24     19.96 o
 -17   4   9        0.25       30.85     19.40 o
 -16   4   9     1150.43      999.53     42.49 o
 -15   4   9      506.37      548.19     34.95 o
 -14   4   9     1335.91     1326.80     49.02 o
 -13   4   9        7.62       36.20     17.79 o
 -12   4   9     3243.01     2935.81    127.21 o
 -11   4   9      931.14      825.01     43.32 o
 -10   4   9     2269.98     2174.06     62.44 o
  -9   4   9       41.52       38.58     14.31 o
  -8   4   9      710.18      697.29     26.91 o
  -7   4   9       30.74        9.41     11.10 o
  -6   4   9      661.00      689.59     27.50 o
  -5   4   9      180.89      202.16     17.01 o
  -4   4   9        3.49        7.52     10.30 o
  -3   4   9        1.22       -8.03      9.83 o
  -2   4   9      431.69      452.49     24.06 o
  -1   4   9       91.42      102.00     18.74 o
   0   4   9      502.67      606.81     38.26 o
   1   4   9      178.28      210.79     20.82 o
   2   4   9     4179.05     4211.54     90.60 o
   3   4   9       31.32       46.44     12.10 o
   4   4   9     1591.54     1626.83     44.73 o
   5   4   9      321.08      355.88     22.36 o
   6   4   9     5894.25     5658.84    116.85 o
   7   4   9        1.24        8.04     11.07 o
   8   4   9      128.99      171.85     16.86 o
   9   4   9        0.27        8.17     12.28 o
  10   4   9       29.89       30.08     18.65 o
  11   4   9       81.86      131.93     31.10 o
  12   4   9      141.84      164.35     26.25 o
  13   4   9        4.03       18.86     22.99 o
 -14   5   9        9.54      -17.84     17.84 o
 -13   5   9      489.51      524.23     38.17 o
 -12   5   9       57.48       77.18     36.13 o
 -11   5   9       27.27       31.11     21.40 o
 -10   5   9        0.98        8.29     19.84 o
  -9   5   9      786.80      686.51     66.70 o
  -8   5   9      160.78      133.54     20.78 o
  -7   5   9        0.05       -8.44     14.99 o
  -6   5   9       17.69       30.70     15.52 o
  -5   5   9     1279.15     1057.24     58.18 o
  -4   5   9      105.00      104.62     16.37 o
  -3   5   9        4.89        6.92     13.03 o
  -2   5   9      408.40      344.61     24.64 o
  -1   5   9      856.99      835.41     33.35 o
   0   5   9      231.57      238.74     21.50 o
   1   5   9       96.95       66.39     15.92 o
   2   5   9      115.97      114.45     17.49 o
   3   5   9     1036.92     1029.12     56.93 o
   4   5   9       41.09       58.67     14.93 o
   5   5   9        0.17        9.23     13.26 o
   6   5   9       28.64       30.44     14.28 o
   7   5   9      574.53      609.00     35.84 o
   8   5   9       45.89       52.57     17.42 o
   9   5   9       34.32       55.65     23.85 o
  10   5   9        4.57       23.49     20.96 o
  -7   6   9       53.44       66.74     27.25 o
  -6   6   9      129.29      123.61     24.91 o
  -5   6   9       16.30       12.58     19.28 o
  -4   6   9      508.94      469.09     38.18 o
  -3   6   9       22.56       36.87     16.98 o
  -2   6   9       16.32       18.19     16.77 o
  -1   6   9       45.45       32.48     17.42 o
   0   6   9      442.34      440.16     30.88 o
   1   6   9       24.74       64.14     17.89 o
   2   6   9       86.93      111.52     22.43 o
   3   6   9       10.49       65.50     18.36 o
 -22   0  10       32.14      -11.41     31.40 o
 -21   0  10      207.87      297.09     49.41 o
 -20   0  10       19.03       10.57     28.18 o
 -19   0  10      455.38      398.49     54.96 o
 -18   0  10      208.14      175.11     37.25 o
 -17   0  10      258.39      275.76     43.45 o
 -16   0  10      411.68      454.39     52.04 o
 -10   0  10      824.19      785.33     24.46 o
  -9   0  10     1074.51     1103.79     32.48 o
  -8   0  10     1089.61     1012.89     45.17 o
  -7   0  10        3.91       40.48     26.14 o
  -6   0  10     1309.71     1384.07     28.48 o
  -5   0  10    30500.22    32502.56    666.54 o
  -4   0  10     3022.62     2997.84     57.51 o
  -3   0  10     1661.36     1348.02     33.46 o
  -2   0  10      459.07      398.80     22.27 o
  -1   0  10     1449.30     1461.79     44.41 o
   0   0  10       37.16       67.74      8.78 o
   1   0  10     1444.61     1030.61     34.28 o
   2   0  10     2923.58     2681.63     75.93 o
   3   0  10    14165.92    13810.51    470.91 o
   4   0  10      221.07      252.02     15.43 o
   5   0  10     3464.42     3410.10     95.31 o
   6   0  10     1247.27     1297.63     58.56 o
   7   0  10     1819.82     1984.20     60.74 o
   8   0  10       45.75       35.65      9.70 o
   9   0  10     3070.69     3057.86    112.36 o
  10   0  10        7.02       23.04      9.62 o
  11   0  10     1463.01     1284.13     55.21 o
  12   0  10      836.71      732.58     46.78 o
  13   0  10     3361.88     3089.07    132.05 o
  14   0  10        0.05       34.28     18.70 o
  15   0  10       63.38       26.54     19.40 o
  16   0  10        0.33       12.70     19.54 o
  17   0  10      137.40      146.24     28.62 o
 -22   1  10      392.09      388.56     57.89 o
 -21   1  10      101.82      123.47     45.81 o
 -20   1  10      353.51      403.35     39.79 o
 -19   1  10        8.11       -1.42     17.67 o
 -18   1  10      761.68      749.85     45.49 o
 -17   1  10      590.16      614.64     41.95 o
 -16   1  10     4709.54     4671.45    206.76 o
 -15   1  10       37.09       53.00     16.80 o
 -14   1  10      383.50      404.12     20.07 o
 -13   1  10     1100.37     1036.90     34.81 o
 -12   1  10     5201.44     5138.71    110.67 o
 -11   1  10       12.86       19.29      5.37 o
 -10   1  10     2881.40     2802.05     63.03 o
  -9   1  10      753.72      728.19     20.87 o
  -8   1  10      693.71      681.67     16.52 o
  -7   1  10      131.74      135.04      5.97 o
  -6   1  10     8316.81     8714.84    120.12 o
  -5   1  10      935.60      973.67     18.50 o
  -4   1  10      192.94      177.18      7.47 o
  -3   1  10       13.90       23.17      4.33 o
  -2   1  10     4808.55     4996.28     94.55 o
  -1   1  10     2585.95     2505.16     58.58 o
   0   1  10    13778.65    13536.01    283.73 o
   1   1  10     3160.95     3280.48     74.86 o
   2   1  10     1390.90     1550.84     39.74 o
   3   1  10      637.29      587.58     20.07 o
   4   1  10     9425.73     9498.04    247.50 o
   5   1  10      847.55      875.98     24.15 o
   6   1  10      142.63      170.25     12.59 o
   7   1  10      751.84      784.33     25.60 o
   8   1  10     3000.24     2991.70     71.16 o
   9   1  10        3.80        8.87      7.31 o
  10   1  10     1840.46     1785.16     47.25 o
  11   1  10      334.72      344.09     22.11 o
  12   1  10      567.46      606.24     43.50 o
  13   1  10       54.94       36.16     19.20 o
  14   1  10     1150.20      982.70     59.38 o
  15   1  10      309.38      254.83     33.73 o
  16   1  10      801.89      769.89     53.57 o
 -21   2  10        3.95       49.66     22.47 o
 -20   2  10      106.65      151.32     19.90 o
 -19   2  10      554.39      689.68     34.03 o
 -18   2  10       38.48       77.91     16.48 o
 -17   2  10      308.91      347.34     25.33 o
 -16   2  10       97.43       82.06     18.20 o
 -15   2  10      144.38      154.87     14.86 o
 -14   2  10        1.39        6.19      9.07 o
 -13   2  10       72.69       96.78     13.97 o
 -12   2  10       91.43       97.06     11.94 o
 -11   2  10     2456.61     2374.86     50.53 o
 -10   2  10        1.70        4.31      5.62 o
  -9   2  10      141.47      142.41      9.09 o
  -8   2  10        6.70        9.92      4.28 o
  -7   2  10      821.31      881.76     23.73 o
  -6   2  10        4.78        2.89      5.32 o
  -5   2  10      199.46      228.15     17.36 o
  -4   2  10      220.86      238.95     30.33 o
  -3   2  10     2518.72     2599.03     63.60 o
  -2   2  10      108.53      106.72      9.43 o
  -1   2  10       70.40       84.84      8.53 o
   0   2  10      810.19      806.75     22.97 o
   1   2  10     1727.73     1666.20     39.66 o
   2   2  10       38.78       35.98      6.33 o
   3   2  10      614.89      633.31     18.38 o
   4   2  10     2412.02     2431.28     47.93 o
   5   2  10     7372.79     7377.81    140.68 o
   6   2  10      359.16      371.56     20.80 o
   7   2  10      153.01      160.46     12.63 o
   8   2  10      277.60      270.49     15.54 o
   9   2  10     1328.69     1290.70     38.06 o
  10   2  10       23.29       26.64      8.96 o
  11   2  10       29.27       34.11     10.49 o
  12   2  10      435.60      465.60     47.13 o
  13   2  10      663.09      676.77     51.79 o
  14   2  10       81.76       81.95     26.44 o
  15   2  10        2.05       34.77     22.27 o
  16   2  10       97.71       97.13     30.71 o
 -19   3  10        0.23        9.72     16.42 o
 -18   3  10       47.67       74.42     16.48 o
 -17   3  10       78.35      101.62     17.40 o
 -16   3  10        6.54       48.51     14.61 o
 -15   3  10      204.95      251.71     25.25 o
 -14   3  10      104.40       95.35     14.04 o
 -13   3  10        2.07        2.05     10.17 o
 -12   3  10      124.11      152.06     15.15 o
 -11   3  10     1278.21     1153.71     39.84 o
 -10   3  10      201.78      242.64     24.23 o
  -9   3  10       16.91       29.70     11.64 o
  -8   3  10     4081.11     3928.84     94.83 o
  -7   3  10       40.76       74.04     15.59 o
  -6   3  10     2928.69     2845.58     61.66 o
  -5   3  10       11.14       29.65      8.50 o
  -4   3  10     1736.29     1702.81     41.91 o
  -3   3  10       46.77       40.21      7.12 o
  -2   3  10      158.16      160.54     10.80 o
  -1   3  10      301.97      290.02     14.36 o
   0   3  10      170.91      177.40     14.08 o
   1   3  10      437.54      468.66     17.61 o
   2   3  10     3730.33     3742.27     70.88 o
   3   3  10     1582.51     1544.65     35.77 o
   4   3  10      155.01      185.92     13.34 o
   5   3  10     1546.26     1523.13     40.09 o
   6   3  10      689.83      682.96     25.07 o
   7   3  10     1403.57     1344.94     37.36 o
   8   3  10      538.75      570.00     23.88 o
   9   3  10       78.91      104.75     13.87 o
  10   3  10      667.08      666.48     28.56 o
  11   3  10       34.15       42.70     41.57 o
  12   3  10        0.20       -3.29     15.58 o
  13   3  10       63.08       63.47     18.96 o
  14   3  10        1.25       -4.23     15.29 o
  15   3  10        2.59        3.99     17.08 o
 -17   4  10      100.47      115.05     23.55 o
 -16   4  10       17.79       40.11     17.30 o
 -15   4  10      142.92      146.91     20.67 o
 -14   4  10      424.85      400.91     50.55 o
 -13   4  10        1.88       17.05     21.80 o
 -12   4  10        0.97        4.25     16.28 o
 -11   4  10       49.58       79.77     20.03 o
 -10   4  10      471.15      483.10     28.28 o
  -9   4  10      339.03      386.87     56.47 o
  -8   4  10      144.04      151.66     14.65 o
  -7   4  10      678.37      693.12     27.29 o
  -6   4  10        0.35        6.65     11.36 o
  -5   4  10       43.82       39.50     11.93 o
  -4   4  10      380.44      392.74     22.44 o
  -3   4  10      153.69      185.50     17.32 o
  -2   4  10       96.19       89.11     13.26 o
  -1   4  10      231.30      246.27     19.27 o
   0   4  10       22.11       19.43     11.28 o
   1   4  10       43.77       69.46     12.88 o
   2   4  10      908.95     1000.87     33.32 o
   3   4  10        0.99        7.41     10.62 o
   4   4  10      154.54      191.63     17.98 o
   5   4  10       99.77      119.92     15.08 o
   6   4  10     1368.81     1318.74     39.83 o
   7   4  10        0.37        1.22     11.08 o
   8   4  10       89.02       98.19     14.82 o
   9   4  10      306.84      327.88     25.07 o
  10   4  10      325.57      308.32     33.19 o
  11   4  10      342.79      304.49     32.98 o
  12   4  10      118.06       83.29     21.78 o
 -14   5  10       26.67       55.86     24.50 o
 -13   5  10      166.67      184.06     25.36 o
 -12   5  10        4.29       45.54     21.65 o
 -11   5  10      186.22      166.59     29.18 o
 -10   5  10      189.85      161.20     66.60 o
  -9   5  10       20.49      -12.42     18.39 o
  -8   5  10       32.75       42.72     17.53 o
  -7   5  10      441.02      440.97     43.95 o
  -6   5  10      136.31      142.16     19.65 o
  -5   5  10       34.25       34.19     13.87 o
  -4   5  10       27.38       36.44     14.22 o
  -3   5  10      122.66       89.47     16.42 o
  -2   5  10      120.43      127.69     18.05 o
  -1   5  10      103.38       78.05     16.36 o
   0   5  10      116.74      128.26     21.95 o
   1   5  10      101.58       93.91     17.16 o
   2   5  10     1023.85      972.77     36.01 o
   3   5  10       63.85      111.26     19.59 o
   4   5  10      230.86      260.48     22.58 o
   5   5  10      199.19      219.00     21.34 o
   6   5  10      330.22      314.92     24.42 o
   7   5  10      121.36      166.50     21.32 o
   8   5  10       88.52       97.30     19.48 o
   9   5  10      452.51      440.92     42.36 o
  -7   6  10      167.62      163.95     50.55 o
  -6   6  10      118.40      118.54     25.12 o
  -5   6  10       55.60       69.58     21.91 o
  -4   6  10        1.18      -10.56     32.75 o
  -3   6  10      312.14      379.66     28.26 o
  -2   6  10      235.31      259.27     28.48 o
  -1   6  10       12.90       27.61     17.27 o
   0   6  10       10.48       13.09     16.07 o
   1   6  10      773.57      775.31     38.87 o
   2   6  10      355.72      323.16     27.41 o
 -22   1  11      313.40      290.74     53.62 o
 -21   1  11        5.89       30.73     23.22 o
 -20   1  11      161.66      142.22     29.10 o
 -19   1  11       25.46       18.96     20.06 o
 -18   1  11       11.91       29.63     19.57 o
 -17   1  11       84.70      172.39     30.09 o
 -16   1  11     1589.38     1562.36     54.59 o
 -15   1  11        0.09        5.61     11.41 o
 -14   1  11       47.43       58.43      9.68 o
 -13   1  11      223.44      279.32     12.85 o
 -12   1  11      990.09     1004.11     26.97 o
 -11   1  11      124.26      136.90      9.30 o
 -10   1  11        0.98       12.25      5.08 o
  -9   1  11        2.07       10.45      5.00 o
  -8   1  11     2035.42     2198.19     43.69 o
  -7   1  11      328.47      327.96      9.22 o
  -6   1  11       20.71       21.64      3.67 o
  -5   1  11      346.66      376.66     14.38 o
  -4   1  11     3635.38     4002.22     62.79 o
  -3   1  11       99.47       85.08      7.19 o
  -2   1  11        0.03        6.45      4.54 o
  -1   1  11        4.40       10.98      5.48 o
   0   1  11     1725.96     1713.62     62.78 o
   1   1  11      192.74      222.79     13.57 o
   2   1  11      658.44      728.94     38.84 o
   3   1  11        2.60        8.44      6.18 o
   4   1  11      887.07      977.55     29.08 o
   5   1  11        9.27       16.55      6.77 o
   6   1  11      787.83      779.92     25.85 o
   7   1  11        3.05       14.21      7.98 o
   8   1  11       23.86       32.54      8.68 o
   9   1  11       52.74       53.20      9.98 o
  10   1  11     1994.96     1924.65     61.46 o
  11   1  11       47.20       69.36     27.33 o
  12   1  11       24.86       68.31     22.32 o
  13   1  11       12.50        3.67     17.61 o
  14   1  11       27.34       38.64     20.98 o
  15   1  11       45.44       68.75     23.56 o
  16   1  11      177.37      195.25     25.97 o
 -21   2  11        2.55       60.97     22.72 o
 -20   2  11      117.12      108.58     18.36 o
 -19   2  11      512.49      531.01     32.01 o
 -18   2  11      112.16      152.77     22.97 o
 -17   2  11       64.73       58.52     15.38 o
 -16   2  11       64.71       84.14     23.54 o
 -15   2  11      751.83      696.72     26.41 o
 -14   2  11       81.36       74.05     11.68 o
 -13   2  11      375.77      353.06     26.81 o
 -12   2  11       27.01       31.17      6.93 o
 -11   2  11       20.04       21.04      9.70 o
 -10   2  11      447.81      429.65     30.16 o
  -9   2  11      309.75      301.29     13.90 o
  -8   2  11      141.93      151.23      8.43 o
  -7   2  11      135.72      192.24     10.97 o
  -6   2  11      282.44      297.14     16.60 o
  -5   2  11     3006.33     3278.99     77.71 o
  -4   2  11      153.80      152.32     12.49 o
  -3   2  11     3942.41     4033.66    145.00 o
  -2   2  11       79.84       80.21     10.01 o
  -1   2  11      326.95      297.03     16.93 o
   0   2  11       11.80       11.35      6.13 o
   1   2  11     3223.69     3507.18     71.62 o
   2   2  11      127.79      153.63     10.02 o
   3   2  11      900.32      967.34     24.31 o
   4   2  11       10.66       13.53      6.90 o
   5   2  11       89.01      106.08     10.89 o
   6   2  11       45.86       43.93      9.11 o
   7   2  11      667.44      648.65     22.45 o
   8   2  11      283.34      262.66     16.04 o
   9   2  11      178.15      180.71     17.32 o
  10   2  11        8.56       12.29     10.36 o
  11   2  11      737.26      665.95     79.54 o
  12   2  11       63.01       70.79     24.21 o
  13   2  11     1388.43     1435.10     81.80 o
  14   2  11        0.44       17.51     22.67 o
  15   2  11      261.13      334.74     43.06 o
  16   2  11       25.17       29.27     25.70 o
 -19   3  11       25.55       37.83     23.09 o
 -18   3  11        4.34       26.58     14.20 o
 -17   3  11      127.12      144.22     19.39 o
 -16   3  11      918.81      887.29     40.84 o
 -15   3  11       55.54       85.29     17.65 o
 -14   3  11      644.14      607.66     30.88 o
 -13   3  11      131.25      116.08     17.12 o
 -12   3  11      640.60      635.35     26.14 o
 -11   3  11      948.26      863.64     39.73 o
 -10   3  11     5370.18     5222.57    120.60 o
  -9   3  11      799.18      763.81     29.68 o
  -8   3  11      634.12      644.49     27.29 o
  -7   3  11     1046.68      934.28     33.57 o
  -6   3  11     1943.24     1857.25     62.14 o
  -5   3  11      533.28      485.19     19.81 o
  -4   3  11      714.28      654.60     22.89 o
  -3   3  11        2.20       -1.09      7.47 o
  -2   3  11       58.87       49.74      7.94 o
  -1   3  11       77.02       78.27     11.17 o
   0   3  11     2252.85     2229.48     46.27 o
   1   3  11       55.15       58.79      8.77 o
   2   3  11        0.76        1.26      7.26 o
   3   3  11       24.73       33.04      8.51 o
   4   3  11     3086.94     3047.26     67.52 o
   5   3  11      318.67      301.88     18.70 o
   6   3  11     2576.11     2606.62     60.20 o
   7   3  11      397.82      410.38     21.96 o
   8   3  11     2251.16     2270.19     70.94 o
   9   3  11      291.78      264.63     18.52 o
  10   3  11     1859.45     1784.88     62.58 o
  11   3  11      356.24      341.26     92.64 o
  12   3  11      128.31      110.16     26.09 o
  13   3  11        9.29       26.69     16.99 o
  14   3  11      411.28      376.15     49.48 o
 -17   4  11       55.66      101.05     29.66 o
 -16   4  11       30.73       50.82     17.84 o
 -15   4  11       66.92       79.81     30.46 o
 -14   4  11       43.32       61.03     19.50 o
 -13   4  11       75.59       66.85     20.12 o
 -12   4  11      110.33      105.36     22.20 o
 -11   4  11      544.37      636.79    138.72 o
 -10   4  11       94.69       93.31     24.06 o
  -9   4  11       95.60      103.71     16.92 o
  -8   4  11      216.01      276.08     46.45 o
  -7   4  11     3820.78     3609.10    111.98 o
  -6   4  11      495.39      475.11     24.50 o
  -5   4  11     1589.14     1486.89     48.16 o
  -4   4  11        9.23       23.45     12.75 o
  -3   4  11     1693.75     1717.46     45.85 o
  -2   4  11      154.55      185.49     17.03 o
  -1   4  11      402.93      369.48     18.34 o
   0   4  11      283.39      273.59     16.64 o
   1   4  11      162.35      188.57     14.76 o
   2   4  11      531.15      569.45     23.47 o
   3   4  11      365.77      428.70     24.67 o
   4   4  11      198.87      212.21     18.50 o
   5   4  11      983.24     1035.22     45.15 o
   6   4  11      306.40      259.59     20.18 o
   7   4  11       23.13       29.76     14.91 o
   8   4  11      127.40      151.67     19.22 o
   9   4  11      646.69      654.32     32.33 o
  10   4  11      123.42      103.69     33.24 o
  11   4  11      407.02      390.37     47.70 o
  12   4  11        0.17       -9.33     19.57 o
 -13   5  11       86.34       94.48     25.17 o
 -12   5  11      439.83      568.68     45.48 o
 -11   5  11       53.63       83.80     24.52 o
 -10   5  11       83.38       67.75     22.68 o
  -9   5  11      227.69      187.58     38.40 o
  -8   5  11      182.25      167.01     23.31 o
  -7   5  11        4.53        8.70     15.72 o
  -6   5  11      411.58      438.57     32.86 o
  -5   5  11      115.91      109.49     16.62 o
  -4   5  11      727.09      713.18     32.15 o
  -3   5  11      169.09      168.54     19.02 o
  -2   5  11      232.08      278.02     35.76 o
  -1   5  11      443.04      462.75     27.94 o
   0   5  11     1815.85     1674.28     49.22 o
   1   5  11        0.63       30.99     14.04 o
   2   5  11       13.47       46.96     18.13 o
   3   5  11      321.39      302.30     24.28 o
   4   5  11      535.06      561.03     31.11 o
   5   5  11      144.46      161.80     19.96 o
   6   5  11      212.72      240.01     22.37 o
   7   5  11       94.62      130.16     21.47 o
   8   5  11      344.60      357.06     41.92 o
  -5   6  11       99.78      111.63     29.17 o
  -4   6  11       26.84       33.59     22.95 o
  -3   6  11      803.11      855.54     82.53 o
  -2   6  11       26.53       46.66     17.32 o
  -1   6  11        8.59       35.55     16.94 o
   0   6  11       19.89       44.74     18.85 o
 -22   0  12     1579.41     1385.55     99.56 o
 -21   0  12       15.19       36.96     34.77 o
 -20   0  12        1.19        5.21     27.93 o
 -19   0  12      287.07      264.20     47.08 o
 -18   0  12      680.18      607.97     56.55 o
 -13   0  12      686.90      651.87     31.70 o
 -12   0  12      341.47      304.48     14.30 o
 -11   0  12     1064.76      977.42     30.69 o
 -10   0  12     6367.63     6226.22    161.60 o
  -9   0  12     1400.73     1425.61     42.30 o
  -8   0  12     1542.25     1515.79     44.88 o
  -7   0  12     3174.14     3245.11     72.20 o
  -6   0  12    13889.63    14297.80    297.63 o
  -5   0  12     2707.02     2844.96     96.81 o
  -4   0  12       45.50       95.96      8.17 o
  -3   0  12     2292.77     2187.32    102.04 o
  -2   0  12     3648.86     3425.50     94.60 o
  -1   0  12     1357.16     1286.31     41.47 o
   0   0  12      276.09      342.90     17.74 o
   1   0  12      234.34      256.41     16.50 o
   2   0  12     2051.57     2224.04     95.44 o
   3   0  12      955.17     1063.81     37.39 o
   4   0  12     1099.34     1170.34     40.53 o
   5   0  12      349.43      330.30     19.91 o
   6   0  12       61.22       92.59     12.90 o
   7   0  12       20.27       11.65      9.10 o
   8   0  12      363.94      411.74     23.07 o
   9   0  12       57.06       77.47     13.75 o
  10   0  12     1707.07     1692.08     56.95 o
  11   0  12      663.75      656.75     98.05 o
  12   0  12       15.51       14.53     17.76 o
  13   0  12       78.99       92.96     22.92 o
  14   0  12      843.63      877.83     56.80 o
  15   0  12      245.59      219.51     32.99 o
  16   0  12        0.23      -10.81     19.05 o
 -22   1  12       27.47       17.96     38.59 o
 -21   1  12      105.33       79.15     34.30 o
 -20   1  12      157.06       96.28     30.71 o
 -19   1  12      190.19      173.26     28.79 o
 -18   1  12       11.81       -1.64     18.27 o
 -17   1  12     1650.87     1573.77     56.18 o
 -16   1  12      434.49      436.38     26.11 o
 -15   1  12     1285.41     1182.91     54.96 o
 -14   1  12       82.14       85.95     10.99 o
 -13   1  12     3105.94     3142.15    127.86 o
 -12   1  12      992.61     1006.60     27.22 o
 -11   1  12        6.80       20.28      5.83 o
 -10   1  12      644.87      617.62     19.56 o
  -9   1  12     7015.42     6899.36    147.35 o
  -8   1  12     1045.41     1062.21     24.87 o
  -7   1  12        9.96       12.31      4.07 o
  -6   1  12      414.44      409.53     10.96 o
  -5   1  12      994.65      899.36     19.99 o
  -4   1  12      310.74      265.83     11.67 o
  -3   1  12       24.42       11.52      4.66 o
  -2   1  12      180.54      198.53     10.85 o
  -1   1  12     1391.58     1298.32     30.29 o
   0   1  12     1322.62     1321.60     35.85 o
   1   1  12     2576.82     2573.03     61.77 o
   2   1  12        0.85        9.49      6.05 o
   3   1  12      801.15      741.28     26.72 o
   4   1  12      513.17      505.47     19.89 o
   5   1  12      210.78      272.01     20.88 o
   6   1  12      308.79      291.57     16.58 o
   7   1  12     2519.73     2404.22    121.63 o
   8   1  12      346.86      340.62     19.11 o
   9   1  12       84.43       94.91     11.71 o
  10   1  12      129.29      134.95     13.59 o
  11   1  12     1016.29     1037.33    102.29 o
  12   1  12       10.05       54.91     21.38 o
  13   1  12        0.97        0.35     19.45 o
  14   1  12      147.09      127.34     27.28 o
  15   1  12      474.76      428.22     31.58 o
  16   1  12       82.00       68.45     18.47 o
 -21   2  12      124.30      171.64     30.31 o
 -20   2  12       86.01      166.02     23.24 o
 -19   2  12       87.61      101.55     18.78 o
 -18   2  12      801.38      829.70     35.82 o
 -17   2  12       26.85       35.00     22.10 o
 -16   2  12      145.82      174.66     27.62 o
 -15   2  12       19.02       23.79     16.78 o
 -14   2  12       13.10       33.04     15.92 o
 -13   2  12      139.05      150.41     16.06 o
 -12   2  12      205.87      219.89     14.66 o
 -11   2  12       34.43       36.96      9.65 o
 -10   2  12      684.43      701.75     33.14 o
  -9   2  12       58.68       59.03      7.77 o
  -8   2  12       84.57      112.16      7.72 o
  -7   2  12       26.45       28.18      6.33 o
  -6   2  12     1081.74     1052.18     32.06 o
  -5   2  12      609.58      607.19     23.01 o
  -4   2  12     1743.48     1715.85     46.26 o
  -3   2  12      554.25      556.95     29.20 o
  -2   2  12      615.25      588.39     22.75 o
  -1   2  12        8.67        3.77      6.61 o
   0   2  12        5.62       17.82      9.29 o
   1   2  12      172.25      166.83     13.89 o
   2   2  12      779.71      742.48     23.53 o
   3   2  12      230.57      205.67     16.10 o
   4   2  12     1130.08     1067.32     46.19 o
   5   2  12      852.20      815.40     29.42 o
   6   2  12      105.02      105.90     13.16 o
   7   2  12      426.06      453.37     23.51 o
   8   2  12     1902.89     1837.06     51.77 o
   9   2  12      636.40      613.00     26.41 o
  10   2  12      333.99      321.95     21.32 o
  11   2  12        4.12      -17.06     17.91 o
  12   2  12       28.90       56.40     25.60 o
  13   2  12       39.27      125.01     30.36 o
  14   2  12        4.90       11.66     23.51 o
  15   2  12       61.83       34.23     27.88 o
 -19   3  12      351.29      443.20     33.01 o
 -18   3  12      155.32      186.16     20.29 o
 -17   3  12      108.53      150.74     21.22 o
 -16   3  12        2.13       19.34     14.74 o
 -15   3  12      185.27      231.17     27.85 o
 -14   3  12      196.58      216.52     22.45 o
 -13   3  12       28.42       48.81     12.12 o
 -12   3  12      349.35      362.89     38.10 o
 -11   3  12     1631.57     1602.75     86.29 o
 -10   3  12      441.45      495.22     30.15 o
  -9   3  12     1436.39     1399.97     62.39 o
  -8   3  12       15.73       18.81     10.84 o
  -7   3  12       25.46       35.00     11.61 o
  -6   3  12       29.89       39.63     11.85 o
  -5   3  12      133.06      138.03     15.79 o
  -4   3  12      382.37      411.30     30.90 o
  -3   3  12      993.81     1030.89     30.17 o
  -2   3  12       20.77       16.20      7.04 o
  -1   3  12       43.14       47.89      8.32 o
   0   3  12       38.05       35.77      9.58 o
   1   3  12      414.68      436.44     18.45 o
   2   3  12      762.26      697.84     22.37 o
   3   3  12      723.74      724.95     25.65 o
   4   3  12       38.23       60.59     11.63 o
   5   3  12      258.73      227.08     20.96 o
   6   3  12     1986.93     1841.53     47.17 o
   7   3  12     3943.27     3779.34     81.94 o
   8   3  12      311.45      370.87     23.98 o
   9   3  12        1.00       14.11     10.70 o
  10   3  12      207.56      189.66     18.89 o
  11   3  12      629.48      567.60     91.18 o
  12   3  12      194.25      219.42     26.24 o
  13   3  12       19.87       62.35     29.52 o
 -17   4  12       35.20       61.23     31.18 o
 -16   4  12      279.89      362.37     31.14 o
 -15   4  12      698.29      638.69     71.90 o
 -14   4  12      424.60      398.17     42.56 o
 -13   4  12       34.19       35.32     18.14 o
 -12   4  12       34.40       20.90     17.06 o
 -11   4  12       54.07       35.76     18.44 o
 -10   4  12        1.68       11.31     15.99 o
  -9   4  12      307.75      285.94     23.91 o
  -8   4  12       94.67      111.78     17.66 o
  -7   4  12       26.75       49.20     15.99 o
  -6   4  12       50.23       71.75     14.29 o
  -5   4  12       21.99       25.77     11.44 o
  -4   4  12      111.53      135.33     16.99 o
  -3   4  12      310.09      332.17     27.90 o
  -2   4  12      188.56      207.74     17.80 o
  -1   4  12       35.61       56.80     10.15 o
   0   4  12       47.56       49.48     10.45 o
   1   4  12      962.29      977.98     29.06 o
   2   4  12      979.55      991.93     35.02 o
   3   4  12      223.49      206.14     18.63 o
   4   4  12       98.26      117.92     15.75 o
   5   4  12       21.63       28.60     12.62 o
   6   4  12       41.58       50.90     13.88 o
   7   4  12      132.03      172.34     18.03 o
   8   4  12        4.06       -7.16     18.17 o
   9   4  12        3.12       14.10     13.76 o
  10   4  12       20.83       33.21     20.91 o
  11   4  12       41.11       62.39     23.20 o
 -13   5  12       15.94       85.34     24.88 o
 -12   5  12       22.45       28.30     20.71 o
 -11   5  12      195.46      185.19     28.87 o
 -10   5  12        7.10       13.55     29.59 o
  -9   5  12        5.83       25.65     25.22 o
  -8   5  12        7.88       18.82     15.91 o
  -7   5  12        2.36       10.91     15.42 o
  -6   5  12       42.62       29.45     17.80 o
  -5   5  12        5.60       -0.40     12.53 o
  -4   5  12       31.10       52.34     15.95 o
  -3   5  12      402.14      408.92     26.82 o
  -2   5  12     1384.89     1356.72     43.05 o
  -1   5  12      277.55      351.89     25.39 o
   0   5  12       11.34       46.21     15.47 o
   1   5  12      379.55      425.23     27.62 o
   2   5  12     1010.06     1009.41     71.58 o
   3   5  12      134.00      171.73     20.41 o
   4   5  12      200.08      201.73     21.11 o
   5   5  12      426.07      425.62     33.60 o
   6   5  12       15.87       33.40     17.48 o
   7   5  12      134.42      151.40     22.54 o
 -21   1  13       11.46       51.53     25.64 o
 -20   1  13       36.47       41.58     24.73 o
 -19   1  13       46.97       71.12     23.41 o
 -18   1  13        3.75       28.46     19.97 o
 -17   1  13       33.02       43.97     24.60 o
 -16   1  13       29.61       35.12     13.89 o
 -15   1  13       64.12       49.51     15.38 o
 -14   1  13      398.78      451.21     19.88 o
 -13   1  13     1119.29     1100.16     30.03 o
 -12   1  13        3.73        7.28      5.40 o
 -11   1  13       57.65       68.54      7.83 o
 -10   1  13      444.00      448.98     16.47 o
  -9   1  13     1971.26     1996.41     44.32 o
  -8   1  13       12.38       18.34      4.36 o
  -7   1  13     1687.35     1794.42     38.14 o
  -6   1  13       88.36       99.67      7.65 o
  -5   1  13      748.91      758.85     20.38 o
  -4   1  13        1.00       -1.66      4.37 o
  -3   1  13      962.73      995.53     25.86 o
  -2   1  13       34.99       37.91      6.42 o
  -1   1  13      354.17      324.58     13.44 o
   0   1  13       50.90       38.61      6.76 o
   1   1  13        0.08        9.98      6.24 o
   2   1  13       46.02       29.03      7.41 o
   3   1  13      683.71      651.18     23.42 o
   4   1  13        4.19        4.43     12.53 o
   5   1  13        2.52       11.09      7.43 o
   6   1  13       26.00       36.21      9.24 o
   7   1  13     2188.23     2037.88     65.17 o
   8   1  13        6.57       19.90      9.15 o
   9   1  13       12.63        4.58      9.10 o
  10   1  13        7.95       16.89      9.72 o
  12   1  13        5.55        0.84     18.40 o
  13   1  13      318.95      234.48     32.59 o
  14   1  13        3.98       23.34     15.39 o
  15   1  13      180.40      159.81     22.80 o
 -21   2  13        4.04       60.37     27.48 o
 -20   2  13      285.39      316.31     30.13 o
 -19   2  13        6.21        3.99     20.23 o
 -18   2  13      213.42      230.95     17.25 o
 -17   2  13       11.94       20.05     10.30 o
 -16   2  13        3.54       19.96     10.12 o
 -15   2  13      782.55      762.01     28.02 o
 -14   2  13     4629.18     4481.87    125.03 o
 -13   2  13        0.41       13.58     10.26 o
 -12   2  13      951.94      971.46     30.22 o
 -11   2  13     1276.00     1254.43     46.82 o
 -10   2  13     5532.89     5542.11    106.34 o
  -9   2  13       10.27        6.23      7.63 o
  -8   2  13     1322.12     1337.53     31.67 o
  -7   2  13      221.84      228.97     12.42 o
  -6   2  13       14.40       17.90      6.47 o
  -5   2  13        9.56       14.61      7.55 o
  -4   2  13       66.67       74.65     12.16 o
  -3   2  13       14.25        7.08      7.76 o
  -2   2  13      775.62      780.49     27.43 o
  -1   2  13      107.75       90.73     11.46 o
   0   2  13        0.43        7.12      7.59 o
   1   2  13      142.03      146.61     17.42 o
   2   2  13     3079.34     3033.07     90.72 o
   3   2  13        8.40       11.20      8.76 o
   4   2  13        2.98       15.51      9.44 o
   5   2  13       70.30       97.22     13.17 o
   6   2  13     6880.85     6791.24    186.44 o
   7   2  13       11.78       42.47     11.89 o
   8   2  13      103.16      120.91     15.41 o
   9   2  13       23.91       26.84     11.23 o
  10   2  13     1862.01     1797.23     84.18 o
  11   2  13        3.82       14.24     21.48 o
  12   2  13       25.42       45.84     25.50 o
  13   2  13      128.36      123.57     30.61 o
  14   2  13        5.02       -8.14     23.81 o
 -19   3  13      155.55      178.18     22.32 o
 -18   3  13      108.25      156.60     23.55 o
 -17   3  13      782.50      780.30     38.31 o
 -16   3  13       50.80       53.13     18.38 o
 -15   3  13       15.22       37.86     16.62 o
 -14   3  13      141.04      144.01     20.01 o
 -13   3  13     1455.32     1422.40     43.10 o
 -12   3  13       71.48       79.23     17.15 o
 -11   3  13      201.33      209.60     22.54 o
 -10   3  13       23.29        4.41     12.31 o
  -9   3  13     2763.70     2767.42     59.81 o
  -8   3  13        0.24        5.59      9.86 o
  -7   3  13     3343.78     3344.61     83.96 o
  -6   3  13        9.82        4.88      9.50 o
  -5   3  13     1067.82     1132.11     38.17 o
  -4   3  13       95.55      105.25     24.90 o
  -3   3  13     3918.79     3664.87     91.14 o
  -2   3  13       38.83       52.94      8.56 o
  -1   3  13      566.55      587.22     20.29 o
   0   3  13       23.48       33.78      8.28 o
   1   3  13      736.14      720.37     23.22 o
   2   3  13      221.56      239.77     16.97 o
   3   3  13     1896.87     1884.17     47.46 o
   4   3  13       80.19       58.69     11.86 o
   5   3  13      272.25      298.26     19.18 o
   6   3  13        2.10       -1.89     10.08 o
   7   3  13      666.18      713.78     27.19 o
   8   3  13        2.70       -3.03     10.26 o
   9   3  13      492.67      484.63     27.20 o
  10   3  13       50.73       51.69     19.56 o
  11   3  13        7.82        1.04     25.80 o
  12   3  13        2.63       41.62     26.79 o
  13   3  13      296.51      390.35     54.12 o
 -17   4  13        0.90       29.76     32.14 o
 -16   4  13      100.80       86.09     21.23 o
 -15   4  13       23.44       37.96     26.69 o
 -14   4  13      932.28      889.07     45.48 o
 -13   4  13        1.81       11.84     16.67 o
 -12   4  13      381.43      405.85     34.37 o
 -11   4  13       94.27      112.87     32.52 o
 -10   4  13     1191.43     1040.01     48.61 o
  -9   4  13       23.35       25.14     19.50 o
  -8   4  13      355.33      415.10     28.12 o
  -7   4  13      282.72      326.90     26.11 o
  -6   4  13     3895.92     3779.85     97.89 o
  -5   4  13      190.14      180.70     16.80 o
  -4   4  13      507.75      517.33     26.31 o
  -3   4  13       79.05       85.93     14.03 o
  -2   4  13     2776.09     2731.06     64.84 o
  -1   4  13        4.42       21.86     17.85 o
   0   4  13      158.16      162.46     17.18 o
   1   4  13      105.19      120.74     15.52 o
   2   4  13     2428.71     2453.95     60.83 o
   3   4  13       72.64       78.93     16.18 o
   4   4  13       62.86       81.36     14.89 o
   5   4  13      280.28      296.10     21.78 o
   6   4  13     1461.61     1436.99     43.20 o
   7   4  13        0.53        7.39     12.26 o
   8   4  13      264.30      276.18     31.21 o
   9   4  13       73.65       63.14     32.59 o
  10   4  13      797.00      768.12     49.09 o
 -13   5  13      376.65      377.75     58.49 o
 -12   5  13       26.64       46.96     21.90 o
 -11   5  13        1.18       29.26     28.30 o
 -10   5  13       20.29       45.94     21.38 o
  -9   5  13      105.95       90.40     23.21 o
  -8   5  13        5.26       10.42     19.22 o
  -7   5  13      279.07      296.16     57.90 o
  -6   5  13        1.22       -4.35     15.03 o
  -5   5  13      587.96      629.19     29.98 o
  -4   5  13       84.48       84.16     16.01 o
  -3   5  13       60.30       45.33     25.98 o
  -2   5  13      325.99      360.30     25.24 o
  -1   5  13     2630.44     2608.40     70.22 o
   0   5  13        0.37       21.41     14.28 o
   1   5  13       71.15       62.36     16.42 o
   2   5  13       13.61       83.96     17.34 o
   3   5  13     2727.74     2557.03     66.95 o
   4   5  13      112.31      133.40     18.81 o
   5   5  13       48.35       26.40     15.82 o
   6   5  13        6.39       21.20     23.76 o
 -22   0  14        0.81       19.99     38.69 o
 -21   0  14      277.14      228.39     50.40 o
 -20   0  14        4.26      -24.16     26.59 o
 -19   0  14      383.56      440.75     58.44 o
 -15   0  14     2573.42     2298.89     90.53 o
 -14   0  14     2239.32     2012.81     81.06 o
 -13   0  14     1062.59      988.51     32.39 o
 -12   0  14        0.12       -2.74      8.56 o
 -11   0  14     1654.60     1744.34     71.41 o
 -10   0  14     1183.80     1149.82     37.02 o
  -9   0  14       49.43       86.61     10.07 o
  -8   0  14      452.09      509.66     17.82 o
  -7   0  14     1934.16     2056.15     49.50 o
  -6   0  14      497.01      486.01     21.73 o
  -5   0  14       40.21       18.68      7.45 o
  -4   0  14      132.40      154.05     15.75 o
  -3   0  14     2352.22     2169.35     64.70 o
  -2   0  14     2646.60     2596.03     89.44 o
  -1   0  14     1481.67     1520.38     49.08 o
   0   0  14      175.20      184.11     16.01 o
   1   0  14     3786.06     3683.40    104.06 o
   2   0  14     3291.99     3404.98     97.64 o
   3   0  14     1175.25     1294.09     45.09 o
   4   0  14        0.12        6.97      9.00 o
   5   0  14     1183.27     1106.97     48.12 o
   6   0  14      181.67      223.09     19.94 o
   7   0  14       22.39        7.52     10.35 o
   8   0  14      783.47      652.44     57.57 o
   9   0  14      902.68      804.62     35.83 o
  10   0  14       22.93        8.11     12.25 o
  11   0  14        3.90       24.06     19.54 o
  12   0  14      166.81      102.73     24.95 o
  13   0  14      562.18      534.80     45.29 o
  14   0  14       61.31       38.89     22.72 o
  15   0  14      172.76      139.59     32.24 o
 -21   1  14      142.66      179.87     43.60 o
 -20   1  14      554.30      595.06     48.19 o
 -19   1  14        8.15        5.96     13.64 o
 -18   1  14      279.54      300.13     29.44 o
 -17   1  14      417.22      412.72     31.00 o
 -16   1  14       91.56       99.51     11.25 o
 -15   1  14        1.50       13.33      8.17 o
 -14   1  14     2482.20     2520.09    103.03 o
 -13   1  14      500.42      498.06     29.55 o
 -12   1  14      933.21      899.88     26.03 o
 -11   1  14      210.87      206.05     12.25 o
 -10   1  14       25.65       35.45      9.78 o
  -9   1  14       10.80       21.46      5.41 o
  -8   1  14       50.82       59.42      8.07 o
  -7   1  14      236.38      231.15     10.96 o
  -6   1  14       70.22       75.36      7.41 o
  -5   1  14      171.10      178.93     10.79 o
  -4   1  14     1738.84     1627.84     36.69 o
  -3   1  14      410.84      440.10     15.50 o
  -2   1  14       96.06       86.66      8.57 o
  -1   1  14     1388.36     1315.36     31.86 o
   0   1  14     1912.15     1854.65     41.66 o
   1   1  14       81.55       82.86     12.03 o
   2   1  14     4499.87     4135.56     82.85 o
   3   1  14     4020.06     3927.85     79.38 o
   4   1  14     3743.96     3842.62     90.12 o
   5   1  14        5.56       11.56      7.83 o
   6   1  14      627.93      621.78     24.57 o
   7   1  14      125.79      160.98     14.94 o
   8   1  14      172.77      208.86     16.64 o
   9   1  14      246.71      186.35     17.15 o
  10   1  14      154.93      164.15     19.52 o
  11   1  14        1.29       20.07     14.06 o
  12   1  14      345.53      280.80     26.21 o
  13   1  14      115.55      126.39     26.04 o
  14   1  14       11.91       -1.30     15.22 o
  15   1  14        3.84       18.22     16.73 o
 -20   2  14       21.12       12.75     22.82 o
 -19   2  14       77.21       75.22     20.82 o
 -18   2  14      171.31      166.32     15.41 o
 -17   2  14      128.77      160.20     14.88 o
 -16   2  14       28.82       38.45     10.83 o
 -15   2  14     1807.36     1660.47    126.57 o
 -14   2  14      184.70      200.78     21.90 o
 -13   2  14      823.77      791.27     60.69 o
 -12   2  14      189.82      221.17     18.83 o
 -11   2  14     2148.85     2147.60     54.47 o
 -10   2  14      639.82      670.45     24.22 o
  -9   2  14      593.83      611.80     23.23 o
  -8   2  14      111.23      123.92      9.97 o
  -7   2  14      556.99      550.99     18.37 o
  -6   2  14      499.37      518.99     23.48 o
  -5   2  14      476.92      460.68     17.27 o
  -4   2  14      109.03      147.50     16.69 o
  -3   2  14       25.45       25.02      8.99 o
  -2   2  14       83.46      108.16     12.57 o
  -1   2  14       32.39       19.24      8.52 o
   0   2  14     1246.83     1233.86     38.07 o
   1   2  14     3073.01     2884.30     72.51 o
   2   2  14      958.54      920.07     32.00 o
   3   2  14     1596.11     1633.27     47.31 o
   4   2  14      276.17      276.35     19.82 o
   5   2  14     3259.53     3138.46    120.00 o
   6   2  14     1608.37     1533.19     70.08 o
   7   2  14     1861.21     1912.78     58.23 o
   8   2  14       21.32       32.72     11.85 o
   9   2  14      714.58      715.35     41.39 o
  10   2  14      647.84      639.65    104.72 o
  11   2  14      174.53      175.70     34.82 o
  12   2  14        7.85       12.25     24.01 o
  13   2  14      158.45      147.28     35.37 o
  14   2  14      329.00      362.52     48.22 o
 -19   3  14        0.30       28.67     16.61 o
 -18   3  14       22.69       60.29     29.32 o
 -17   3  14       53.46       97.11     18.57 o
 -16   3  14       33.62       67.98     19.74 o
 -15   3  14       97.68      106.95     18.48 o
 -14   3  14       23.16       40.15     14.67 o
 -13   3  14        8.88       21.44     13.93 o
 -12   3  14       47.66       97.02     17.27 o
 -11   3  14       99.00       93.31     16.78 o
 -10   3  14      161.08      158.60     15.96 o
  -9   3  14        0.72       16.64     10.69 o
  -8   3  14      105.44      115.30     16.56 o
  -7   3  14      280.79      304.51     21.91 o
  -6   3  14        3.20       14.34     10.41 o
  -5   3  14      367.66      380.91     22.88 o
  -4   3  14      373.21      342.28     23.37 o
  -3   3  14      182.74      216.92     26.88 o
  -2   3  14      194.15      187.55     18.48 o
  -1   3  14      287.80      308.36     18.71 o
   0   3  14      246.78      260.76     17.77 o
   1   3  14      428.06      451.30     25.78 o
   2   3  14      106.92      103.65     13.12 o
   3   3  14      418.71      427.30     22.73 o
   4   3  14     1152.45     1036.63     32.92 o
   5   3  14        5.11        6.43     10.71 o
   6   3  14        6.12       16.27     11.19 o
   7   3  14       18.06       26.27     13.24 o
   8   3  14       19.45       27.79     13.68 o
   9   3  14      236.63      230.24     25.37 o
  10   3  14      135.24      107.45     33.43 o
  11   3  14      388.67      459.40     55.16 o
  12   3  14       76.49       50.70     31.20 o
 -16   4  14      391.78      405.18     34.75 o
 -15   4  14        2.22       38.42     18.76 o
 -14   4  14       14.49       49.27     19.02 o
 -13   4  14      321.29      415.93     34.70 o
 -12   4  14       11.85        9.33     22.07 o
 -11   4  14        0.11        4.95     33.14 o
 -10   4  14        0.70       27.99     20.61 o
  -9   4  14      361.50      395.34     37.21 o
  -8   4  14       33.63       26.41     17.12 o
  -7   4  14       38.00       30.22     14.87 o
  -6   4  14       87.02       94.07     17.55 o
  -5   4  14      590.52      549.33     31.57 o
  -4   4  14      163.31      199.44     30.22 o
  -3   4  14      182.00      200.34     18.18 o
  -2   4  14       82.54       97.36     14.90 o
  -1   4  14      162.43      173.44     17.51 o
   0   4  14      604.94      681.43     39.90 o
   1   4  14      219.75      239.96     20.10 o
   2   4  14       54.74       61.43     14.30 o
   3   4  14      194.67      239.65     20.46 o
   4   4  14       93.94       95.24     16.02 o
   5   4  14      106.69      145.99     17.74 o
   6   4  14      258.12      296.65     22.29 o
   7   4  14       15.64       24.96     13.08 o
   8   4  14       14.55        9.18     14.70 o
   9   4  14       48.97       49.13     27.80 o
  10   4  14       58.44       52.50     22.88 o
 -12   5  14       23.25       39.71     36.71 o
 -11   5  14        2.27       18.49     19.43 o
 -10   5  14       43.09       23.91     20.47 o
  -9   5  14        0.17       17.93     20.29 o
  -8   5  14        0.20        7.66     18.48 o
  -7   5  14       23.92        6.47     16.64 o
  -6   5  14        2.94       -5.92     15.41 o
  -5   5  14       12.52        2.16     24.06 o
  -4   5  14       96.29      139.30     24.03 o
  -3   5  14       27.03       59.93     15.33 o
  -2   5  14      242.71      248.87     21.84 o
  -1   5  14      208.10      249.16     22.69 o
   0   5  14       73.31       77.32     17.13 o
   1   5  14       67.79       81.59     17.79 o
   2   5  14       48.28       86.90     17.54 o
   3   5  14      186.91      173.44     21.08 o
   4   5  14       32.67       57.06     16.57 o
   5   5  14      160.92      205.47     22.30 o
 -21   1  15       73.97      110.87     39.73 o
 -20   1  15       10.91       41.13     15.58 o
 -19   1  15       43.57       86.06     23.41 o
 -18   1  15      189.38      239.45     27.53 o
 -17   1  15       18.59       31.63      8.92 o
 -16   1  15      607.39      562.93     54.77 o
 -15   1  15      139.48      152.82     13.59 o
 -14   1  15     3342.18     3232.13    129.07 o
 -13   1  15       26.51       40.72     22.30 o
 -12   1  15      147.33      138.73     10.95 o
 -11   1  15       10.57       17.48      6.55 o
 -10   1  15     1944.82     1841.42     56.12 o
  -9   1  15       15.04       15.96      6.74 o
  -8   1  15      226.89      276.44     12.42 o
  -7   1  15        1.25        2.90      7.77 o
  -6   1  15     2806.80     2852.65     76.89 o
  -5   1  15      274.41      266.77     13.16 o
  -4   1  15      711.22      736.88     21.39 o
  -3   1  15        0.17        8.42      5.99 o
  -2   1  15     2331.09     2328.00     50.32 o
  -1   1  15       60.04       65.83      8.56 o
   0   1  15      688.24      639.82     20.57 o
   1   1  15       11.74       18.61      7.56 o
   2   1  15      572.56      584.35     20.22 o
   3   1  15       75.90       89.94      9.98 o
   4   1  15      461.22      427.64     17.97 o
   5   1  15       30.28       24.64      8.87 o
   6   1  15      315.81      355.78     17.84 o
   7   1  15       35.33       36.34      9.33 o
   8   1  15      253.06      204.41     15.29 o
   9   1  15        2.00        0.06      8.59 o
  10   1  15      143.83      134.85     18.40 o
  11   1  15        0.02       12.48     14.79 o
  12   1  15      577.52      657.79     36.18 o
  13   1  15        0.07        3.79     17.68 o
  14   1  15        3.29      -10.28     15.01 o
 -20   2  15       34.58       68.56     28.13 o
 -19   2  15      164.89      156.27     15.51 o
 -18   2  15       83.33      118.45     23.22 o
 -17   2  15      312.14      354.41     45.97 o
 -16   2  15       32.55       28.60     11.71 o
 -15   2  15       51.26       37.98     23.22 o
 -14   2  15      136.30      150.59     16.77 o
 -13   2  15      869.40      818.99     37.06 o
 -12   2  15       88.01      100.64     21.60 o
 -11   2  15        2.41       -6.49      9.42 o
 -10   2  15       31.53       29.47      9.15 o
  -9   2  15      688.84      663.30     20.12 o
  -8   2  15        2.11        8.58     10.54 o
  -7   2  15      474.88      475.85     17.71 o
  -6   2  15       85.92       84.84      9.56 o
  -5   2  15      175.23      199.59     13.09 o
  -4   2  15      150.33      134.92     12.90 o
  -3   2  15     2989.58     2914.38     73.06 o
  -2   2  15      125.00      131.17     13.95 o
  -1   2  15      265.67      276.89     19.31 o
   0   2  15      164.48      152.38     15.39 o
   1   2  15      984.94     1002.40     34.16 o
   2   2  15      205.30      175.35     16.46 o
   3   2  15       76.37      107.95     14.13 o
   4   2  15      128.74      122.60     15.19 o
   5   2  15       84.16      131.13     15.65 o
   6   2  15      194.26      177.14     17.52 o
   7   2  15       77.60       82.88     14.13 o
   8   2  15        6.27        0.72     10.60 o
   9   2  15       94.58      113.87     15.75 o
  10   2  15       14.62       34.13     26.24 o
  11   2  15      327.01      296.35     43.16 o
  12   2  15       45.01       64.54     27.93 o
  13   2  15      177.14      256.96     41.32 o
 -18   3  15       14.05       38.99     15.92 o
 -17   3  15       73.34       76.29     17.59 o
 -16   3  15      611.69      627.31     35.12 o
 -15   3  15        2.66       -3.84     12.98 o
 -14   3  15       25.92       50.24     15.83 o
 -13   3  15        4.09        7.71     13.14 o
 -12   3  15     1317.59     1319.55     51.08 o
 -11   3  15        8.59       27.33     13.34 o
 -10   3  15        2.48        7.83     11.98 o
  -9   3  15       21.51       34.56     11.33 o
  -8   3  15      744.81      728.52     24.24 o
  -7   3  15       36.46       43.28     12.33 o
  -6   3  15        0.67       -9.89      9.89 o
  -5   3  15        6.88       -0.01     11.83 o
  -4   3  15      654.67      657.48     36.28 o
  -3   3  15        0.12       -7.14      9.76 o
  -2   3  15        1.66       -6.25      9.95 o
  -1   3  15      242.18      254.82     17.75 o
   0   3  15     1070.21     1117.58     39.64 o
   1   3  15       39.26       45.89     12.82 o
   2   3  15       22.88       39.53     12.74 o
   3   3  15      128.72      144.41     29.57 o
   4   3  15     1811.93     1904.67     57.31 o
   5   3  15       54.17       43.98     13.78 o
   6   3  15       90.63      124.42     17.88 o
   7   3  15       92.02       89.29     16.58 o
   8   3  15      292.47      324.43     25.14 o
   9   3  15       37.38       59.94     19.14 o
  10   3  15       20.13       23.27     28.18 o
  11   3  15        0.24       32.94     29.96 o
 -16   4  15       84.12      115.24     22.98 o
 -15   4  15     1491.23     1434.63     59.82 o
 -14   4  15       22.64       33.08     18.40 o
 -13   4  15       67.72       91.92     40.18 o
 -12   4  15      101.03       97.24     20.95 o
 -11   4  15      413.92      451.10     35.98 o
 -10   4  15        0.32       22.19     23.51 o
  -9   4  15      499.29      485.62     37.00 o
  -8   4  15        2.72        7.73     13.69 o
  -7   4  15        6.05       -6.68     12.62 o
  -6   4  15       34.16       29.87     14.53 o
  -5   4  15     1016.20      942.20     81.09 o
  -4   4  15      111.98       85.80     23.99 o
  -3   4  15      406.59      420.83     29.86 o
  -2   4  15      223.50      222.67     23.32 o
  -1   4  15     1436.75     1337.80     40.74 o
   0   4  15        7.80        8.02     11.96 o
   1   4  15     2327.73     2250.32     57.93 o
   2   4  15      145.77      176.46     18.85 o
   3   4  15     1083.25     1094.49     37.11 o
   4   4  15       92.41       95.34     16.39 o
   5   4  15     1069.76     1044.74     36.65 o
   6   4  15      149.85      182.01     22.92 o
   7   4  15      211.42      233.86     24.44 o
   8   4  15       73.69       71.13     17.82 o
   9   4  15        0.65       -0.45     31.90 o
 -11   5  15       22.67       28.21     22.69 o
 -10   5  15        0.26       -4.86     19.41 o
  -9   5  15       59.41       63.49     22.89 o
  -8   5  15       80.49      107.03     23.91 o
  -7   5  15       20.14       21.97     17.74 o
  -6   5  15       66.81       58.92     18.90 o
  -5   5  15       28.75       71.39     20.30 o
  -4   5  15      269.23      267.44     37.55 o
  -3   5  15       16.31        7.50     14.08 o
  -2   5  15      181.57      192.49     21.79 o
  -1   5  15      161.21      113.10     18.57 o
   0   5  15      580.39      617.88     33.49 o
   1   5  15      229.19      240.18     22.62 o
   2   5  15        0.38        8.83     17.26 o
   3   5  15       49.01       80.05     18.08 o
   4   5  15      939.23      965.50     40.05 o
 -21   0  16       33.77       -8.73     35.02 o
 -20   0  16     1175.06     1110.78     85.67 o
 -17   0  16      715.84      652.86     35.96 o
 -16   0  16      250.23      263.51     22.77 o
 -15   0  16     1769.37     1688.69     72.13 o
 -14   0  16     3849.01     3739.30    144.45 o
 -13   0  16     1847.32     1792.32     76.44 o
 -12   0  16       29.13       23.67     12.23 o
 -11   0  16      338.19      329.71     18.69 o
 -10   0  16     1238.77     1172.14     55.66 o
  -9   0  16      764.02      771.49     35.84 o
  -8   0  16      181.41      173.45     22.42 o
  -7   0  16      217.08      241.67     17.57 o
  -6   0  16     1818.76     1614.42    101.37 o
  -5   0  16      546.07      510.32     30.21 o
  -4   0  16     1123.96     1208.40     42.02 o
  -3   0  16     4805.93     4823.70    132.99 o
  -2   0  16    16981.87    16033.91    413.06 o
  -1   0  16     9543.42     9178.56    329.26 o
   0   0  16      487.46      557.09     27.06 o
   1   0  16      777.57      774.74     39.71 o
   2   0  16     3298.46     3280.75     96.38 o
   3   0  16     2753.36     2850.29    163.01 o
   4   0  16       47.86       60.58     12.61 o
   5   0  16       89.28       85.50     19.27 o
   6   0  16      125.48      152.15     40.28 o
   7   0  16        3.90        9.27     26.79 o
   8   0  16        7.26        8.24     12.08 o
   9   0  16        1.78       -7.45     11.91 o
  10   0  16      117.89      169.85     30.21 o
  11   0  16      104.58       93.56     26.64 o
  12   0  16       32.17       33.93     23.46 o
  13   0  16      268.45      268.67     37.50 o
 -21   1  16      238.15      280.22     51.69 o
 -20   1  16       98.40      130.64     21.16 o
 -19   1  16      867.28      882.31     41.23 o
 -18   1  16       68.19       60.13     10.95 o
 -17   1  16      109.23      132.59     19.54 o
 -16   1  16      767.13      765.05     29.55 o
 -15   1  16     1975.69     1967.72     85.77 o
 -14   1  16      334.95      317.65     18.86 o
 -13   1  16      162.31      168.55     14.88 o
 -12   1  16     1959.03     1910.35     58.25 o
 -11   1  16     1190.31     1200.96     66.87 o
 -10   1  16        0.15        1.64      7.77 o
  -9   1  16     1007.99     1037.95     25.91 o
  -8   1  16     1818.69     1806.93     39.99 o
  -7   1  16      694.35      673.80     20.01 o
  -6   1  16      258.11      295.93     18.01 o
  -5   1  16     2698.33     2678.68     56.35 o
  -4   1  16     1481.14     1468.07     35.17 o
  -3   1  16     2502.16     2454.93     56.48 o
  -2   1  16      166.24      191.78     12.73 o
  -1   1  16      635.39      608.96     20.51 o
   0   1  16      720.81      779.00     23.82 o
   1   1  16     2141.45     2054.23     46.95 o
   2   1  16     1289.93     1286.48     33.53 o
   3   1  16       36.54       34.84      9.09 o
   4   1  16       74.47       62.54      9.98 o
   5   1  16      163.24      186.54     14.16 o
   6   1  16       52.73       66.33     15.90 o
   7   1  16      189.77      162.38     14.00 o
   8   1  16      531.77      520.18     21.33 o
   9   1  16      206.45      200.86     15.58 o
  10   1  16       11.46       12.05     15.00 o
  11   1  16      503.96      503.29     53.30 o
  12   1  16      483.65      391.06     31.42 o
  13   1  16      377.25      354.25     31.38 o
 -20   2  16        0.91       55.61     25.84 o
 -19   2  16      191.06      219.07     19.77 o
 -18   2  16      514.38      555.37     27.56 o
 -17   2  16        0.04       20.73     11.94 o
 -16   2  16        8.28       17.94     12.28 o
 -15   2  16       22.26       20.68     13.42 o
 -14   2  16      296.25      317.90     22.36 o
 -13   2  16      719.64      612.19     36.93 o
 -12   2  16      983.84      878.81     35.70 o
 -11   2  16      311.90      292.06     21.98 o
 -10   2  16      137.80      131.37     13.40 o
  -9   2  16        0.70        1.81      6.27 o
  -8   2  16      131.97      144.08     11.26 o
  -7   2  16      318.58      337.16     16.08 o
  -6   2  16      528.10      546.49     19.61 o
  -5   2  16      237.68      244.48     14.96 o
  -4   2  16      138.57      121.50     11.60 o
  -3   2  16     1037.78     1035.96     29.62 o
  -2   2  16     1984.81     1977.53     54.70 o
  -1   2  16       13.33       27.40     10.86 o
   0   2  16        1.70        4.06      9.37 o
   1   2  16     1221.79     1202.43     39.22 o
   2   2  16      453.87      506.23     24.97 o
   3   2  16      867.01      777.44     30.60 o
   4   2  16     1539.30     1391.90     44.23 o
   5   2  16     2526.11     2387.15     78.47 o
   6   2  16     1184.27     1116.05     39.04 o
   7   2  16        2.68       16.41     12.18 o
   8   2  16       14.84       20.98     12.26 o
   9   2  16       75.95       67.91     17.00 o
  10   2  16      114.57      167.17     35.47 o
  11   2  16       26.70       59.78     29.32 o
  12   2  16        3.31       79.47     31.50 o
 -18   3  16       27.96       41.48     15.95 o
 -17   3  16        0.70       11.68     15.26 o
 -16   3  16        1.21        9.88     14.22 o
 -15   3  16       11.76       27.84     22.57 o
 -14   3  16       74.35       71.95     15.88 o
 -13   3  16        8.70       20.60     14.54 o
 -12   3  16       24.63       54.73     17.24 o
 -11   3  16      162.68      163.50     20.28 o
 -10   3  16       24.27       38.29     13.94 o
  -9   3  16      152.14      136.80     16.15 o
  -8   3  16      300.96      347.68     23.61 o
  -7   3  16      246.63      274.63     17.12 o
  -6   3  16       27.81       12.55     11.33 o
  -5   3  16      152.02      138.23     17.08 o
  -4   3  16      306.48      335.33     23.94 o
  -3   3  16       74.22       89.85     15.13 o
  -2   3  16      425.99      417.48     36.69 o
  -1   3  16       80.04       78.37     14.55 o
   0   3  16       40.62       34.92     12.80 o
   1   3  16       73.70       80.12     15.09 o
   2   3  16     1062.26     1014.55     38.59 o
   3   3  16      460.12      457.77     28.99 o
   4   3  16       20.07       33.36     13.71 o
   5   3  16      263.16      327.10     37.14 o
   6   3  16       22.33       26.95     17.18 o
   7   3  16       85.09       74.28     18.04 o
   8   3  16       79.21       84.37     20.18 o
   9   3  16       77.04       62.92     19.67 o
  10   3  16      266.41      249.62     45.34 o
 -15   4  16       64.80       47.72     19.60 o
 -14   4  16       35.68       57.84     19.29 o
 -13   4  16      130.94      124.14     22.56 o
 -12   4  16        7.07       31.39     24.03 o
 -11   4  16      182.72      213.47     26.10 o
 -10   4  16       97.77       96.00     33.81 o
  -9   4  16        2.31       -7.52     15.33 o
  -8   4  16      211.24      283.48     39.85 o
  -7   4  16      420.34      467.97     30.85 o
  -6   4  16       26.79       42.07     15.09 o
  -5   4  16        0.10       26.91     14.31 o
  -4   4  16        3.38       32.42     15.06 o
  -3   4  16      603.17      549.48     33.68 o
  -2   4  16      511.23      443.19     31.09 o
  -1   4  16        0.18       -5.72     14.44 o
   0   4  16      267.20      278.90     25.80 o
   1   4  16        0.58       22.45     15.64 o
   2   4  16      167.44      167.26     21.97 o
   3   4  16      472.59      482.89     39.58 o
   4   4  16        0.04       -1.05     21.63 o
   5   4  16      119.54      135.39     21.47 o
   6   4  16       68.64       62.52     18.13 o
   7   4  16        4.64      -10.53     30.11 o
   8   4  16        2.63       -0.10     31.90 o
 -10   5  16        2.21       -6.97     19.02 o
  -9   5  16      560.84      555.08     43.67 o
  -8   5  16       31.65       69.61     22.03 o
  -7   5  16       27.78       61.48     21.53 o
  -6   5  16      160.16      165.98     24.07 o
  -5   5  16      308.18      382.62     40.73 o
  -4   5  16       56.76       61.44     19.59 o
  -3   5  16        5.31       33.24     18.67 o
  -2   5  16      297.02      253.71     27.98 o
  -1   5  16      106.32      123.45     19.09 o
   0   5  16       15.40       40.66     16.04 o
   1   5  16       30.13       19.75     15.74 o
   2   5  16       31.83       35.44     16.39 o
   3   5  16      111.88      124.31     24.96 o
 -20   1  17        0.25       41.80     16.21 o
 -18   1  17      189.64      184.40     38.97 o
 -17   1  17      720.23      632.19     27.04 o
 -16   1  17        5.15       12.94     21.80 o
 -15   1  17       33.02       66.49     16.25 o
 -14   1  17      134.02      159.68     39.68 o
 -13   1  17      226.23      225.69     17.71 o
 -12   1  17        5.29       -0.23      9.80 o
 -11   1  17      174.30      148.04     15.06 o
 -10   1  17        1.93       10.21      8.04 o
  -9   1  17      117.07      128.66     10.03 o
  -8   1  17      125.44      123.17     10.31 o
  -7   1  17        4.89       16.65      7.05 o
  -6   1  17       27.74       40.20      8.02 o
  -5   1  17      979.12      931.44     32.68 o
  -4   1  17       86.90       95.72     10.57 o
  -3   1  17       45.30       70.07      9.43 o
  -2   1  17      118.14      128.74     11.40 o
  -1   1  17     6988.26     6909.50    153.00 o
   0   1  17       18.57       54.49     19.52 o
   1   1  17      477.41      574.14     21.06 o
   2   1  17       89.77       92.49     10.87 o
   3   1  17     3070.03     2948.52     73.55 o
   4   1  17      233.44      237.17     15.81 o
   5   1  17        1.37       -2.76     10.03 o
   6   1  17        1.73       -6.01      8.42 o
   7   1  17      337.56      357.22     22.34 o
   8   1  17       60.87       67.97     11.88 o
   9   1  17        4.64       14.43     10.00 o
  10   1  17        0.11       11.75     20.56 o
  11   1  17       70.47      110.87     21.63 o
  12   1  17        0.00       28.24     20.09 o
 -19   2  17       52.84       92.14     15.60 o
 -18   2  17      126.47      136.02     15.63 o
 -17   2  17       20.19       37.43     12.82 o
 -16   2  17       96.91      102.34     19.25 o
 -15   2  17        0.14       -0.04     11.18 o
 -14   2  17        7.53        2.45     10.99 o
 -13   2  17       15.30       16.98     11.10 o
 -12   2  17       32.88       38.76     12.37 o
 -11   2  17        2.17       -2.10      9.88 o
 -10   2  17      131.59      176.06     18.22 o
  -9   2  17        4.34       -7.82      8.06 o
  -8   2  17       11.31       -3.12      6.72 o
  -7   2  17      134.80      117.80     13.45 o
  -6   2  17     2514.27     2319.65     65.88 o
  -5   2  17       39.40       34.92     10.78 o
  -4   2  17       92.05       81.30     10.67 o
  -3   2  17      101.17      129.73     12.84 o
  -2   2  17     5188.41     5003.02    100.96 o
  -1   2  17      133.34      133.14     13.97 o
   0   2  17       92.55      101.88     14.50 o
   1   2  17       10.45       18.54     17.82 o
   2   2  17      905.34      864.70     32.77 o
   3   2  17       94.01       98.63     15.22 o
   4   2  17      469.11      444.51     26.17 o
   5   2  17       56.78       48.89     13.38 o
   6   2  17       76.70       70.86     23.36 o
   7   2  17        5.03      -11.63     11.63 o
   8   2  17      296.81      276.46     22.80 o
   9   2  17        0.05       15.88     14.98 o
  10   2  17      620.63      689.82     60.82 o
  11   2  17        0.58       48.56     29.61 o
 -18   3  17       52.72       55.09     17.02 o
 -17   3  17      186.23      252.60     24.96 o
 -16   3  17       29.20       49.18     22.77 o
 -15   3  17      188.50      215.32     23.02 o
 -14   3  17       81.38       82.04     17.04 o
 -13   3  17      502.84      492.96     31.61 o
 -12   3  17       35.60       54.01     24.28 o
 -11   3  17      151.57      159.94     20.61 o
 -10   3  17      156.03      178.24     21.91 o
  -9   3  17     1237.69     1204.85     40.80 o
  -8   3  17       51.17       77.99     14.12 o
  -7   3  17     3349.37     3100.88     68.48 o
  -6   3  17        5.86        5.86      9.32 o
  -5   3  17       90.21      112.15     16.19 o
  -4   3  17       99.65      116.50     16.31 o
  -3   3  17     3186.31     2986.07     84.67 o
  -2   3  17       42.50       57.53     24.28 o
  -1   3  17       68.55       80.03     15.17 o
   0   3  17       35.20       36.40     13.35 o
   1   3  17      464.58      469.57     28.44 o
   2   3  17      103.18       94.27     19.10 o
   3   3  17      531.77      489.74     29.04 o
   4   3  17        1.99       19.22     14.34 o
   5   3  17       49.85       74.90     17.11 o
   6   3  17      169.88      176.27     20.96 o
   7   3  17      544.34      536.37     31.69 o
   8   3  17       77.08      114.03     38.00 o
   9   3  17      653.26      715.77     72.03 o
  10   3  17       47.46       87.60     37.50 o
 -15   4  17        5.93       27.73     17.77 o
 -14   4  17      358.87      378.40     33.87 o
 -13   4  17       49.59       73.71     24.93 o
 -12   4  17      636.53      631.64     89.71 o
 -11   4  17       27.59       65.49     18.88 o
 -10   4  17     1774.99     1668.33     65.82 o
  -9   4  17      135.62      143.88     23.36 o
  -8   4  17      104.77      132.77     23.34 o
  -7   4  17        5.45       56.74     15.84 o
  -6   4  17     1918.76     1823.79     58.73 o
  -5   4  17        1.42       16.77     16.92 o
  -4   4  17      249.23      220.75     23.39 o
  -3   4  17        0.18        4.86     17.68 o
  -2   4  17      266.52      310.03     27.24 o
  -1   4  17        7.19       -1.20     13.76 o
   0   4  17       27.87       18.58     18.53 o
   1   4  17       77.31       51.54     17.86 o
   2   4  17      217.21      295.10     46.52 o
   3   4  17       64.72       32.91     16.53 o
   4   4  17      132.60      139.63     22.18 o
   5   4  17        0.72       20.19     17.26 o
   6   4  17     1548.22     1651.43     58.13 o
   7   4  17       31.70      -20.64     33.19 o
  -9   5  17     1000.45      999.52     52.44 o
  -8   5  17      161.32      160.89     27.14 o
  -7   5  17      335.51      388.92     37.76 o
  -6   5  17        2.05       32.95     22.88 o
  -5   5  17     1125.66     1157.88     75.32 o
  -4   5  17        3.20       37.07     18.75 o
  -3   5  17      709.19      663.66     39.62 o
  -2   5  17       14.42       24.93     19.36 o
  -1   5  17      449.54      457.10     36.12 o
   0   5  17       29.66       24.62     37.29 o
   1   5  17      443.66      442.82     35.78 o
 -19   0  18      305.54      262.61     26.09 o
 -18   0  18      227.70      216.73     23.02 o
 -17   0  18      571.14      533.07     33.88 o
 -16   0  18       53.93       56.80     15.43 o
 -15   0  18        1.92        6.85     11.56 o
 -14   0  18      328.45      322.29     27.08 o
 -13   0  18      753.14      691.31     40.03 o
 -12   0  18     1431.02     1377.36     64.49 o
 -11   0  18        1.43       29.57     13.89 o
 -10   0  18     2423.85     2387.49    101.20 o
  -9   0  18     5203.47     4923.26    134.99 o
  -8   0  18     1023.35     1068.19     39.39 o
  -7   0  18      153.44      192.65     17.72 o
  -6   0  18     1365.59     1386.75     48.05 o
  -5   0  18     1542.97     1449.24     50.12 o
  -4   0  18      157.94      176.22     17.68 o
  -3   0  18     1024.45      994.55     53.33 o
  -2   0  18      193.57      193.14     18.77 o
  -1   0  18     1030.98     1003.78     39.96 o
   0   0  18     1823.00     1788.81     60.29 o
   1   0  18     1859.97     1855.08     62.16 o
   2   0  18      289.55      257.38     22.56 o
   3   0  18      294.08      253.28     22.16 o
   4   0  18        5.34        7.46     15.50 o
   5   0  18       68.00       40.17     13.88 o
   6   0  18        0.50        4.64     12.52 o
   7   0  18       99.14       88.85     17.61 o
   8   0  18      185.31      177.09     21.96 o
   9   0  18       52.30       46.23     19.74 o
  10   0  18      582.41      582.37     49.90 o
  11   0  18      591.20      630.74     52.58 o
  12   0  18        8.34       30.51     25.99 o
 -20   1  18      530.63      538.57     41.87 o
 -19   1  18      285.95      294.05     35.67 o
 -18   1  18      112.34      115.77     14.21 o
 -17   1  18      331.76      285.24     30.83 o
 -16   1  18      740.09      696.71     30.06 o
 -15   1  18      258.73      275.40     19.84 o
 -14   1  18        1.66        0.03      9.38 o
 -13   1  18      141.58      161.12     16.69 o
 -12   1  18      100.96      142.68     24.23 o
 -11   1  18      408.88      399.98     22.17 o
 -10   1  18      167.78      175.42     17.02 o
  -9   1  18      128.53      140.73     10.88 o
  -8   1  18     1984.54     2017.61     45.16 o
  -7   1  18     2158.71     2144.02     47.76 o
  -6   1  18     1439.71     1344.53     33.78 o
  -5   1  18       25.40       45.41      8.19 o
  -4   1  18     1844.00     1757.08     41.68 o
  -3   1  18     1013.81     1033.39     29.04 o
  -2   1  18      166.49      182.44     13.50 o
  -1   1  18     1196.02     1278.13     34.09 o
   0   1  18     2602.77     2507.45     58.80 o
   1   1  18      700.80      753.62     26.81 o
   2   1  18      268.74      261.90     16.65 o
   3   1  18      493.74      487.63     26.88 o
   4   1  18      298.67      306.19     18.17 o
   5   1  18        0.89       -1.22      8.55 o
   6   1  18      124.59       99.27     19.70 o
   7   1  18      335.89      279.87     18.33 o
   8   1  18      344.71      353.51     20.67 o
   9   1  18      207.10      262.48     21.54 o
  10   1  18      135.75      123.60     21.92 o
  11   1  18        3.38       16.13     16.91 o
 -19   2  18       70.85       45.91     14.37 o
 -18   2  18      100.51      116.96     19.30 o
 -17   2  18      135.10      151.01     18.06 o
 -16   2  18       47.49       57.85     14.08 o
 -15   2  18        0.26        3.10     11.53 o
 -14   2  18      113.25      120.29     43.11 o
 -13   2  18        5.77       28.58     12.03 o
 -12   2  18        4.46       14.32     14.53 o
 -11   2  18       57.40       88.63     14.65 o
 -10   2  18      572.16      535.73     28.22 o
  -9   2  18       69.76       67.51     11.77 o
  -8   2  18      123.97      110.39     11.20 o
  -7   2  18      399.89      375.62     18.58 o
  -6   2  18      915.45      898.02     27.39 o
  -5   2  18     1139.74     1067.82     30.67 o
  -4   2  18       34.31       18.68      9.19 o
  -3   2  18       25.85       27.09      9.37 o
  -2   2  18       72.87       47.80     10.58 o
  -1   2  18      214.88      192.25     15.62 o
   0   2  18      411.95      417.18     26.01 o
   1   2  18      303.66      246.80     17.06 o
   2   2  18      309.15      305.39     22.43 o
   3   2  18      169.98      172.02     18.15 o
   4   2  18        0.57        6.55     13.96 o
   5   2  18      228.11      218.25     20.46 o
   6   2  18      283.19      322.04     28.39 o
   7   2  18      223.12      216.74     20.69 o
   8   2  18       13.13        6.76     13.05 o
   9   2  18      184.91      179.17     31.85 o
  10   2  18      654.26      700.15     75.03 o
 -17   3  18      344.42      323.47     28.10 o
 -16   3  18      468.66      455.54     30.82 o
 -15   3  18        4.76       31.89     15.57 o
 -14   3  18        0.76        3.04     14.02 o
 -13   3  18      526.28      534.62     65.68 o
 -12   3  18       22.95       44.29     15.90 o
 -11   3  18       36.48       37.51     24.06 o
 -10   3  18      221.33      201.96     23.41 o
  -9   3  18      751.00      773.70     38.35 o
  -8   3  18      241.88      252.39     21.30 o
  -7   3  18      158.12      204.97     16.01 o
  -6   3  18      823.66      705.31     34.90 o
  -5   3  18       39.39       46.64     11.66 o
  -4   3  18        8.36       12.60     12.40 o
  -3   3  18       15.67       36.22     13.27 o
  -2   3  18      616.95      563.05     32.18 o
  -1   3  18      337.82      351.71     26.19 o
   0   3  18      331.98      351.28     26.26 o
   1   3  18      114.58      116.43     18.08 o
   2   3  18      158.47      136.91     19.08 o
   3   3  18      651.06      644.27     33.04 o
   4   3  18      467.97      402.87     33.85 o
   5   3  18       96.28       84.42     17.36 o
   6   3  18       46.42       60.02     16.71 o
   7   3  18      704.50      725.74     37.51 o
   8   3  18      425.52      448.44     45.09 o
   9   3  18      336.11      332.91     55.66 o
 -14   4  18       38.18       36.51     18.95 o
 -13   4  18        0.18       18.60     16.68 o
 -12   4  18        1.84       16.57     26.59 o
 -11   4  18       15.80       39.84     20.93 o
 -10   4  18       42.80       12.30     18.16 o
  -9   4  18      191.79      212.87     27.04 o
  -8   4  18      152.00      151.90     31.38 o
  -7   4  18        6.79       39.80     15.86 o
  -6   4  18        2.40       -3.33     17.21 o
  -5   4  18        0.04       13.23     14.57 o
  -4   4  18      104.20      110.81     19.64 o
  -3   4  18      107.92       90.93     18.23 o
  -2   4  18       18.27       30.92     16.10 o
  -1   4  18      140.28      158.95     21.76 o
   0   4  18       45.66       39.06     16.71 o
   1   4  18        5.10       22.99     16.31 o
   2   4  18        2.02       15.87     16.54 o
   3   4  18      162.65       98.95     26.30 o
   4   4  18        0.41       24.54     16.93 o
   5   4  18       13.08       13.50     17.68 o
  -7   5  18        4.21       -5.16     35.82 o
  -6   5  18       62.96       45.08     23.53 o
  -5   5  18       90.15       55.06     20.26 o
  -4   5  18        5.78       39.64     18.89 o
  -3   5  18      274.41      300.69     29.91 o
  -2   5  18       59.36       86.23     33.81 o
 -20   1  19       27.00       65.18     22.57 o
 -19   1  19        0.51        7.86     13.96 o
 -18   1  19       95.30       90.64     14.27 o
 -17   1  19        0.96        6.79     10.71 o
 -16   1  19        5.62       14.36     10.55 o
 -15   1  19       51.16       79.89     24.28 o
 -14   1  19       10.99       -2.39     12.58 o
 -13   1  19       10.01       -6.42     12.10 o
 -12   1  19      101.11       89.85     15.53 o
 -11   1  19       42.32       44.80     11.43 o
 -10   1  19      224.00      204.96     18.75 o
  -9   1  19        7.71        8.90      8.80 o
  -8   1  19      139.18      133.09     14.08 o
  -7   1  19       97.64      116.13     10.93 o
  -6   1  19      450.32      448.51     18.22 o
  -5   1  19      101.35       88.32     10.87 o
  -4   1  19      201.26      195.69     14.42 o
  -3   1  19        6.55       13.64      8.33 o
  -2   1  19      157.91      144.29     20.66 o
  -1   1  19      120.26      127.64     13.61 o
   0   1  19      104.82      139.42     13.12 o
   1   1  19      110.32      120.36     12.91 o
   2   1  19        1.23       -1.33      8.25 o
   3   1  19        0.34        7.75      8.70 o
   4   1  19      177.64      204.60     15.75 o
   5   1  19       43.82       41.78     10.88 o
   6   1  19        2.75       14.50     10.03 o
   7   1  19       66.17       48.90     11.66 o
   8   1  19      362.78      328.62     20.95 o
   9   1  19       96.08      113.96     21.42 o
  10   1  19       86.59       98.51     21.98 o
  11   1  19       35.13       10.57     24.90 o
 -18   2  19       13.38       31.12     14.23 o
 -17   2  19      445.66      388.33     73.54 o
 -16   2  19       59.73       65.94     27.06 o
 -15   2  19       79.05      111.04     16.31 o
 -14   2  19        3.51       12.88     11.52 o
 -13   2  19     1425.55     1313.67     48.55 o
 -12   2  19        0.01       30.04     11.95 o
 -11   2  19       69.03       56.60     22.84 o
 -10   2  19        1.53       16.84     11.53 o
  -9   2  19      859.21      775.08     52.12 o
  -8   2  19       22.77        9.66      9.81 o
  -7   2  19        0.11       -2.80      7.83 o
  -6   2  19       22.60       30.09      9.16 o
  -5   2  19      446.81      427.98     20.49 o
  -4   2  19       15.00        5.25      8.99 o
  -3   2  19      398.36      423.76     21.07 o
  -2   2  19       12.88        1.30      9.25 o
  -1   2  19      651.17      656.40     25.99 o
   0   2  19      277.37      274.55     18.40 o
   1   2  19      494.44      486.14     22.86 o
   2   2  19        3.45       12.97     11.85 o
   3   2  19     1203.56     1186.09     38.13 o
   4   2  19      198.59      202.67     17.21 o
   5   2  19        1.75        4.71     10.83 o
   6   2  19       12.24       21.17     11.98 o
   7   2  19      338.60      367.14     23.23 o
   8   2  19       35.51       28.88     14.45 o
   9   2  19        2.34       -7.30     18.00 o
 -17   3  19       11.57       40.43     29.27 o
 -16   3  19     1370.26     1300.04     52.49 o
 -15   3  19       60.86       56.39     27.48 o
 -14   3  19        1.48       26.03     14.71 o
 -13   3  19        0.37       34.28     15.37 o
 -12   3  19     1821.82     1874.41     67.20 o
 -11   3  19       11.15       37.69     22.15 o
 -10   3  19      374.19      358.81     29.56 o
  -9   3  19        0.02       10.62     13.96 o
  -8   3  19     1708.85     1768.75     54.31 o
  -7   3  19      128.59      171.32     19.12 o
  -6   3  19      397.32      457.51     22.22 o
  -5   3  19      194.26      187.90     16.48 o
  -4   3  19     1180.95     1133.68     35.15 o
  -3   3  19       67.55       74.92     16.20 o
  -2   3  19        8.80       17.65     13.31 o
  -1   3  19       21.06       28.77     14.03 o
   0   3  19     1291.14     1332.47     63.73 o
   1   3  19      167.98      157.15     19.93 o
   2   3  19        0.99      -12.83     12.83 o
   3   3  19        2.16       12.89     14.66 o
   4   3  19     1003.94      980.40     40.49 o
   5   3  19       16.14       18.10     15.03 o
   6   3  19      308.55      364.24     39.96 o
   7   3  19        2.16       25.52     19.63 o
 -13   4  19     1125.97     1096.52     52.05 o
 -12   4  19       33.06       50.55     19.57 o
 -11   4  19       60.92      100.83     22.05 o
 -10   4  19        9.01       49.86     30.48 o
  -9   4  19     1974.03     2086.49     77.46 o
  -8   4  19        0.40       24.23     37.58 o
  -7   4  19       39.75       48.94     19.72 o
  -6   4  19        0.68       24.93     15.08 o
  -5   4  19     1284.23     1184.34     46.10 o
  -4   4  19       11.98       31.04     18.12 o
  -3   4  19       49.61       80.62     36.60 o
  -2   4  19        0.10       30.79     16.74 o
  -1   4  19      104.37      100.89     19.89 o
   0   4  19        0.04       21.68     15.77 o
   1   4  19      309.67      269.03     26.40 o
   2   4  19       39.09       32.51     21.24 o
   3   4  19      363.94      402.97     44.40 o
   4   4  19       21.78       24.22     18.27 o
 -19   0  20      804.75      789.33     45.79 o
 -18   0  20     1110.16     1041.88     54.02 o
 -17   0  20     1170.70     1061.22     54.37 o
 -16   0  20        0.51        4.32     13.34 o
 -15   0  20      423.92      414.01     31.90 o
 -14   0  20      266.28      309.14     30.11 o
 -13   0  20      811.33      798.91     46.38 o
 -12   0  20      539.62      459.10     34.28 o
 -11   0  20      127.49      131.70     22.12 o
 -10   0  20       33.22       70.84     17.91 o
  -9   0  20      539.09      551.02     38.54 o
  -8   0  20      574.49      549.15     27.86 o
  -7   0  20       20.02       75.07     14.31 o
  -6   0  20     4119.26     4062.03    117.14 o
  -5   0  20     6025.59     5892.66    267.97 o
  -4   0  20     1215.04     1278.87     48.15 o
  -3   0  20       18.41      100.64     45.76 o
  -2   0  20     4998.09     4885.77    139.10 o
  -1   0  20     6908.47     6705.59    262.76 o
   0   0  20      160.11      160.89     19.83 o
   1   0  20       11.93       29.29     13.31 o
   2   0  20     1347.51     1229.08     48.59 o
   3   0  20      858.87      869.44     39.53 o
   4   0  20        6.27        6.64     17.81 o
   5   0  20       18.19        8.73     13.67 o
   6   0  20       30.61       18.74     15.40 o
   7   0  20       36.82        7.64     14.74 o
   8   0  20        5.39      -14.61     14.61 o
   9   0  20      193.95      179.77     35.47 o
  10   0  20      371.43      305.97     43.36 o
 -19   1  20       12.30        7.81     13.22 o
 -18   1  20       98.54       91.11     14.90 o
 -17   1  20      308.84      339.20     23.64 o
 -16   1  20      345.04      353.37     33.86 o
 -15   1  20       84.70       75.14     13.38 o
 -14   1  20      156.07      157.48     21.23 o
 -13   1  20        6.84       23.54     14.26 o
 -12   1  20      590.97      603.93     28.74 o
 -11   1  20     1186.03     1075.63     41.14 o
 -10   1  20      644.92      592.14     28.97 o
  -9   1  20       24.21       28.08     11.27 o
  -8   1  20     1045.55     1040.76     29.18 o
  -7   1  20      939.90      883.78     26.57 o
  -6   1  20      165.57      247.45     15.61 o
  -5   1  20     1751.29     1742.83     42.75 o
  -4   1  20     4235.53     4060.72     91.81 o
  -3   1  20     1529.52     1494.56     38.75 o
  -2   1  20      281.03      314.01     18.25 o
  -1   1  20     1406.80     1402.56     37.56 o
   0   1  20     1481.16     1476.26     41.81 o
   1   1  20      277.65      296.91     18.55 o
   2   1  20       46.01       36.39     10.04 o
   3   1  20      379.28      390.40     21.43 o
   4   1  20      378.65      424.89     21.57 o
   5   1  20      388.53      441.56     22.33 o
   6   1  20      530.34      572.78     24.69 o
   7   1  20       10.75       11.29     13.89 o
   8   1  20       70.62      106.70     15.18 o
   9   1  20      197.30      211.97     27.42 o
  10   1  20       29.61       45.54     28.57 o
 -18   2  20       69.63       74.67     15.92 o
 -17   2  20      128.24      166.45     32.42 o
 -16   2  20        0.24       19.09     12.98 o
 -15   2  20      296.10      284.16     24.14 o
 -14   2  20      674.83      585.24     30.71 o
 -13   2  20      250.77      274.36     23.37 o
 -12   2  20      240.93      218.49     21.75 o
 -11   2  20      235.91      264.05     56.30 o
 -10   2  20       32.34       59.90     15.08 o
  -9   2  20       37.07       46.90     14.10 o
  -8   2  20       16.77       25.35     11.17 o
  -7   2  20      144.39      201.64     17.15 o
  -6   2  20       54.09       88.52     12.45 o
  -5   2  20        2.43       -4.97      8.95 o
  -4   2  20        6.50       10.15      9.79 o
  -3   2  20      199.45      191.60     20.01 o
  -2   2  20       94.61       65.40     18.61 o
  -1   2  20        0.27       -1.70      9.40 o
   0   2  20       11.85       14.56     10.40 o
   1   2  20     1057.12      956.53     31.73 o
   2   2  20      752.93      708.04     27.35 o
   3   2  20     1118.57     1061.46     34.25 o
   4   2  20      288.14      267.56     25.98 o
   5   2  20       64.67       64.31     13.70 o
   6   2  20      117.62      118.76     16.19 o
   7   2  20      319.48      301.76     21.86 o
   8   2  20       87.63      108.69     18.66 o
 -16   3  20        0.57       27.47     34.43 o
 -15   3  20       80.45      108.37     19.48 o
 -14   3  20       12.58       18.60     16.35 o
 -13   3  20      335.35      322.75     28.47 o
 -12   3  20      626.22      645.34     53.55 o
 -11   3  20      362.86      422.72     44.25 o
 -10   3  20      176.02      179.49     44.22 o
  -9   3  20       75.14      107.36     30.66 o
  -8   3  20      716.22      761.03     57.42 o
  -7   3  20        1.72       38.71     18.74 o
  -6   3  20      680.65      632.34     26.80 o
  -5   3  20       28.13       31.15     11.60 o
  -4   3  20      146.07      163.58     16.88 o
  -3   3  20       16.00       31.98     12.12 o
  -2   3  20      233.88      280.09     20.86 o
  -1   3  20       26.95       44.77     19.77 o
   0   3  20       62.22       31.24     15.09 o
   1   3  20       46.24       71.77     17.17 o
   2   3  20      147.37      134.15     20.38 o
   3   3  20       32.39       63.53     17.30 o
   4   3  20      296.09      355.94     28.99 o
   5   3  20      496.28      514.33     47.95 o
   6   3  20      108.01      101.34     20.25 o
 -12   4  20      802.24      830.05     46.75 o
 -11   4  20       18.12       22.16     29.76 o
 -10   4  20        0.64       21.42     17.80 o
  -9   4  20       29.20       58.84     20.29 o
  -8   4  20      188.06      222.84     28.14 o
  -7   4  20      161.95      164.06     25.74 o
  -6   4  20       13.81       19.25     16.37 o
  -5   4  20        1.58       20.03     17.91 o
  -4   4  20      118.71      134.43     21.35 o
  -3   4  20        0.05       -1.10     15.84 o
  -2   4  20      125.58       94.39     20.80 o
  -1   4  20       28.96       21.40     17.04 o
   0   4  20       36.62       10.26     17.08 o
   1   4  20       74.30      109.12     21.39 o
   2   4  20        0.08       10.38     18.92 o
 -18   1  21       16.25       12.32     12.10 o
 -17   1  21        0.37        4.75     11.43 o
 -16   1  21        3.29        1.41     11.08 o
 -15   1  21        1.08       -9.02     10.83 o
 -14   1  21        7.93       -0.43     11.86 o
 -13   1  21      529.80      482.77     26.56 o
 -12   1  21        1.59       11.95     11.31 o
 -11   1  21       89.49      110.32     15.96 o
 -10   1  21        0.75       -4.70      9.83 o
  -9   1  21      238.93      238.25     21.10 o
  -8   1  21        1.07        1.03      8.95 o
  -7   1  21        6.20       23.34      8.63 o
  -6   1  21      169.19      243.03     20.33 o
  -5   1  21     4341.97     4295.01    101.75 o
  -4   1  21      157.37      233.96     15.95 o
  -3   1  21     1282.68     1250.11     35.01 o
  -2   1  21       16.46       20.63      9.85 o
  -1   1  21      645.01      618.33     23.94 o
   0   1  21       21.07       12.57      9.51 o
   1   1  21      242.48      231.80     17.27 o
   2   1  21       58.30       56.93     11.93 o
   3   1  21      133.47      143.80     14.91 o
   4   1  21       25.30        9.14     10.34 o
   5   1  21       98.16       88.10     13.44 o
   6   1  21       27.45       40.07     11.88 o
   7   1  21      158.64      213.43     18.57 o
   8   1  21       46.56       92.99     17.04 o
 -17   2  21        3.72       11.09     13.97 o
 -16   2  21       15.54       22.01     13.64 o
 -15   2  21        7.06       10.91     15.97 o
 -14   2  21       28.86       60.42     15.77 o
 -13   2  21       20.58       41.74     13.68 o
 -12   2  21      342.53      395.54     67.29 o
 -11   2  21       50.62       93.74     17.25 o
 -10   2  21       39.07       50.10     15.09 o
  -9   2  21       62.73       85.24     17.39 o
  -8   2  21       76.18       61.47     13.70 o
  -7   2  21       48.93       75.69     13.86 o
  -6   2  21     1239.02     1068.07     34.91 o
  -5   2  21       22.23       19.51     10.29 o
  -4   2  21       51.15       32.56     13.80 o
  -3   2  21       11.16       32.33     10.80 o
  -2   2  21     1993.02     1889.76     48.45 o
  -1   2  21       33.17       23.82     10.97 o
   0   2  21        0.42        3.76     10.32 o
   1   2  21        0.05       -1.54     10.25 o
   2   2  21      179.56      189.37     17.61 o
   3   2  21      169.62      152.18     18.00 o
   4   2  21       16.66       22.39     12.34 o
   5   2  21       58.38       42.21     13.42 o
   6   2  21      123.85      114.57     17.53 o
   7   2  21       19.51       17.46     13.34 o
 -15   3  21       44.78       46.41     17.76 o
 -14   3  21        7.86       23.32     16.07 o
 -13   3  21       65.62      106.07     19.70 o
 -12   3  21       54.06       78.67     27.88 o
 -11   3  21      587.14      628.94     46.31 o
 -10   3  21      109.98      113.23     20.40 o
  -9   3  21        5.17       22.25     15.77 o
  -8   3  21       13.18       39.42     16.52 o
  -7   3  21     1151.32     1143.03     43.00 o
  -6   3  21      122.10      123.87     18.53 o
  -5   3  21      237.47      270.57     19.87 o
  -4   3  21       11.62       13.84     11.44 o
  -3   3  21      408.49      456.26     28.79 o
  -2   3  21       12.31       10.01     16.57 o
  -1   3  21      105.34       95.94     15.24 o
   0   3  21       31.86       26.84     15.23 o
   1   3  21       14.70       -8.93     11.80 o
   2   3  21        0.20       -8.08     14.25 o
   3   3  21       22.72       16.79     16.07 o
   4   3  21        7.85       19.74     22.17 o
   5   3  21       23.70       61.78     19.78 o
 -10   4  21      959.15      879.32     47.01 o
  -9   4  21       26.84       74.88     46.06 o
  -8   4  21       67.12       84.14     22.32 o
  -7   4  21       42.61       62.60     21.18 o
  -6   4  21      707.34      719.29     45.29 o
  -5   4  21       81.76       86.14     19.72 o
  -4   4  21      321.88      365.19     30.49 o
  -3   4  21      193.58      183.93     24.22 o
  -2   4  21      323.25      347.57     31.02 o
  -1   4  21        5.19       21.32     17.28 o
   0   4  21      162.00      155.03     27.44 o
 -18   0  22      954.30      971.78     54.62 o
 -17   0  22      521.03      409.00     34.77 o
 -16   0  22      517.80      480.73     36.91 o
 -15   0  22      138.99      118.46     22.52 o
 -14   0  22      187.47      197.53     26.44 o
 -13   0  22      200.80      200.26     26.44 o
 -12   0  22      994.11      926.29     53.57 o
 -11   0  22       67.89       84.18     20.29 o
 -10   0  22      114.41      144.55     24.95 o
  -9   0  22      735.67      701.97     46.03 o
  -8   0  22      394.21      438.72     41.52 o
  -7   0  22       14.57       44.49     19.07 o
  -6   0  22      758.82      809.72     37.30 o
  -5   0  22      672.66      608.00     32.58 o
  -4   0  22        5.58       28.31     13.41 o
  -3   0  22      571.91      574.83     31.66 o
  -2   0  22     2056.36     2043.99     69.95 o
  -1   0  22     1327.51     1464.84     55.48 o
   0   0  22     1419.08     1542.18     57.81 o
   1   0  22       40.98       65.95     16.34 o
   2   0  22      164.64      184.68     23.51 o
   3   0  22       60.41       64.64     24.23 o
   4   0  22      145.87      193.04     24.56 o
   5   0  22       43.03       34.56     21.08 o
   6   0  22        7.66       21.85     16.98 o
   7   0  22      195.73      198.41     26.50 o
   8   0  22        2.71      -18.45     27.43 o
 -18   1  22      183.40      173.23     19.39 o
 -17   1  22        7.69       26.93     14.41 o
 -16   1  22       24.48       29.62     13.19 o
 -15   1  22      546.62      514.13     28.32 o
 -14   1  22       37.54       27.23     32.64 o
 -13   1  22      133.83      137.71     18.02 o
 -12   1  22      212.83      221.44     24.78 o
 -11   1  22      457.68      427.92     60.77 o
 -10   1  22      166.42      179.57     25.70 o
  -9   1  22        1.69       -8.98     11.01 o
  -8   1  22      334.35      343.40     36.88 o
  -7   1  22      182.24      214.04     15.85 o
  -6   1  22      192.50      160.83     14.36 o
  -5   1  22      112.73      148.26     15.32 o
  -4   1  22      419.92      455.71     21.27 o
  -3   1  22      330.67      374.27     20.78 o
  -2   1  22      293.71      280.48     18.47 o
  -1   1  22      323.23      312.53     19.47 o
   0   1  22       50.73       56.06     11.81 o
   1   1  22      264.88      311.12     20.15 o
   2   1  22       28.73       42.36     11.64 o
   3   1  22       13.94        4.40     10.62 o
   4   1  22      134.50      113.96     15.12 o
   5   1  22      334.50      327.52     22.29 o
   6   1  22       12.93       22.17     12.19 o
   7   1  22      214.25      240.07     20.17 o
 -16   2  22      138.90      153.88     20.89 o
 -15   2  22       89.69      102.97     18.26 o
 -14   2  22      167.20      164.47     21.27 o
 -13   2  22      216.04      205.09     22.13 o
 -12   2  22       21.42       23.59     14.46 o
 -11   2  22      231.10      258.78     25.04 o
 -10   2  22     3430.90     3116.55    143.26 o
  -9   2  22     1680.03     1597.51     59.73 o
  -8   2  22      865.51      812.00     91.32 o
  -7   2  22       31.33       65.41     19.37 o
  -6   2  22     2142.15     2074.02     51.34 o
  -5   2  22      530.52      526.46     24.04 o
  -4   2  22      137.53      137.93     16.54 o
  -3   2  22       37.09       45.29     11.95 o
  -2   2  22      519.59      522.94     24.79 o
  -1   2  22      124.91      121.08     15.35 o
   0   2  22        0.22       12.86     11.41 o
   1   2  22       27.98       22.98     15.34 o
   2   2  22       65.40      108.31     15.29 o
   3   2  22        6.19        8.04     11.37 o
   4   2  22        0.69       20.61     12.66 o
   5   2  22        9.80       14.92     12.96 o
   6   2  22     1036.37     1021.51     40.92 o
 -14   3  22      113.88       95.08     20.46 o
 -13   3  22       99.39       96.09     19.94 o
 -12   3  22        1.48       17.08     16.01 o
 -11   3  22       30.02       70.30     18.93 o
 -10   3  22       46.02       44.24     25.99 o
  -9   3  22      667.58      682.74     73.69 o
  -8   3  22      135.06      186.45     24.84 o
  -7   3  22      176.70      183.44     41.32 o
  -6   3  22        0.11       -2.82     15.41 o
  -5   3  22      403.34      364.73     28.05 o
  -4   3  22      114.63      136.86     17.76 o
  -3   3  22       78.48       66.11     14.17 o
  -2   3  22        0.09       12.42     12.22 o
  -1   3  22       92.16      105.81     19.52 o
   0   3  22       32.28       29.58     13.32 o
   1   3  22        0.06       -1.09     13.00 o
   2   3  22        9.60       16.07     13.68 o
   3   3  22      152.95      174.71     19.63 o
  -8   4  22       94.63      135.72     44.00 o
  -7   4  22      137.69      147.43     31.40 o
  -6   4  22       15.08       25.65     19.68 o
  -5   4  22        6.34       27.42     17.80 o
  -4   4  22      336.62      422.94     33.15 o
  -3   4  22        3.96       10.61     17.02 o
 -17   1  23        1.81       32.44     13.99 o
 -16   1  23      298.43      282.38     34.13 o
 -15   1  23        2.58       35.05     19.25 o
 -14   1  23       59.16       59.25     19.30 o
 -13   1  23        3.52       -3.44     15.30 o
 -12   1  23       14.44       17.93     12.23 o
 -11   1  23       11.46       15.03     16.82 o
 -10   1  23      567.19      499.84     30.69 o
  -9   1  23       39.14       40.24     14.22 o
  -8   1  23      230.11      260.27     23.98 o
  -7   1  23       32.70       33.21     12.01 o
  -6   1  23      157.62      140.91     14.26 o
  -5   1  23        0.71        0.62     10.80 o
  -4   1  23      197.73      207.61     16.73 o
  -3   1  23       40.92       48.72     11.39 o
  -2   1  23       50.07       37.41     11.42 o
  -1   1  23        1.58       28.29     12.31 o
   0   1  23      980.11     1006.99     32.62 o
   1   1  23      104.24       98.98     14.15 o
   2   1  23      298.14      334.78     21.63 o
   3   1  23       33.36       25.48     12.25 o
   4   1  23       44.20       40.30     12.76 o
   5   1  23       12.01       19.19     12.53 o
   6   1  23      100.30      127.85     16.97 o
 -16   2  23        5.55        3.87     23.56 o
 -15   2  23      338.19      303.02     26.46 o
 -14   2  23        1.58       13.14     14.17 o
 -13   2  23      150.08      105.93     28.70 o
 -12   2  23       87.79      116.88     19.62 o
 -11   2  23        2.82       23.32     16.82 o
 -10   2  23       12.37       33.38     20.09 o
  -9   2  23     1916.14     1844.82     67.16 o
  -8   2  23      352.06      379.99     31.42 o
  -7   2  23       47.69       74.44     18.12 o
  -6   2  23      121.44      147.00     18.15 o
  -5   2  23     1813.03     1765.15     46.76 o
  -4   2  23      122.06      131.39     19.88 o
  -3   2  23      138.45      192.85     18.24 o
  -2   2  23      116.71      162.10     19.52 o
  -1   2  23      546.28      544.73     29.05 o
   0   2  23        2.48       11.25     11.60 o
   1   2  23      406.90      437.00     25.58 o
   2   2  23        1.13        6.59     11.50 o
   3   2  23      205.08      195.95     20.99 o
   4   2  23       12.15       43.57     14.13 o
   5   2  23      101.51       82.80     18.16 o
 -13   3  23        9.38       18.70     28.08 o
 -12   3  23     1480.00     1502.87     61.24 o
 -11   3  23       14.46       43.05     18.20 o
 -10   3  23      134.28      152.10     23.69 o
  -9   3  23        2.88       43.86     31.62 o
  -8   3  23     1364.36     1271.04     65.48 o
  -7   3  23       49.82       76.83     20.01 o
  -6   3  23      748.21      706.17     43.06 o
  -5   3  23       55.01       61.94     17.60 o
  -4   3  23      217.45      204.68     23.86 o
  -3   3  23       91.84      112.46     18.35 o
  -2   3  23      259.67      294.26     24.05 o
  -1   3  23      121.70       98.35     16.80 o
   0   3  23      342.71      371.40     25.53 o
   1   3  23       18.65       20.16     14.51 o
   2   3  23      227.77      223.35     34.08 o
 -16   0  24        4.76       23.02     19.05 o
 -15   0  24      223.65      253.04     31.75 o
 -14   0  24      654.57      656.14     45.94 o
 -13   0  24     2248.23     2147.74     99.96 o
 -12   0  24      306.85      306.17     35.96 o
 -11   0  24        0.91       45.39     19.40 o
 -10   0  24      414.55      429.89     37.85 o
  -9   0  24     1017.69     1092.97     63.20 o
  -8   0  24      162.34      126.10     24.70 o
  -7   0  24       27.04       -7.24     16.07 o
  -6   0  24       85.81       57.34     19.17 o
  -5   0  24       11.60       11.84     13.72 o
  -4   0  24        0.75      -13.75     13.75 o
  -3   0  24      256.37      270.77     89.94 o
  -2   0  24      231.59      286.92     27.67 o
  -1   0  24      127.39      172.63     25.27 o
   0   0  24       51.93       73.55     19.24 o
   1   0  24       54.87       67.52     19.41 o
   2   0  24      513.20      587.93     73.89 o
   3   0  24     1623.87     1890.82     71.22 o
   4   0  24      385.95      393.69     35.64 o
   5   0  24       63.47       97.30     22.78 o
 -16   1  24      190.27      202.23     21.45 o
 -15   1  24      291.20      283.96     37.33 o
 -14   1  24      446.33      361.09     27.33 o
 -13   1  24       45.39       26.59     14.32 o
 -12   1  24      182.18      180.35     21.20 o
 -11   1  24      344.55      365.61     28.54 o
 -10   1  24      589.24      602.99     33.24 o
  -9   1  24       28.93       38.67     33.68 o
  -8   1  24      974.11      983.31     43.24 o
  -7   1  24      631.36      563.59     32.52 o
  -6   1  24      628.39      630.86     29.44 o
  -5   1  24        0.01        4.22     10.37 o
  -4   1  24      319.86      282.09     19.42 o
  -3   1  24       33.45       24.91     11.07 o
  -2   1  24       15.33       22.04     10.93 o
  -1   1  24      126.94      128.15     15.30 o
   0   1  24      408.47      399.41     23.41 o
   1   1  24      382.75      398.10     23.60 o
   2   1  24      268.73      280.84     21.03 o
   3   1  24       13.52       17.89     12.03 o
   4   1  24        8.76       21.34     12.68 o
   5   1  24      262.17      320.45     48.51 o
 -14   2  24       42.28       48.31     16.48 o
 -13   2  24       48.98       53.27     22.57 o
 -12   2  24       60.42       66.05     17.45 o
 -11   2  24      478.03      479.72     32.94 o
 -10   2  24      218.97      253.53     25.89 o
  -9   2  24       40.25       82.82     18.34 o
  -8   2  24       65.63       71.06     18.39 o
  -7   2  24      459.03      452.38     52.33 o
  -6   2  24      245.08      233.72     22.71 o
  -5   2  24       87.42      129.06     25.63 o
  -4   2  24        0.64       12.96     11.82 o
  -3   2  24      225.13      239.35     21.00 o
  -2   2  24       98.60      127.55     16.41 o
  -1   2  24      272.20      278.74     21.43 o
   0   2  24       19.59       11.24     12.87 o
   1   2  24      381.56      468.13     26.89 o
   2   2  24       91.01      117.02     16.16 o
   3   2  24      706.39      729.11     36.33 o
 -11   3  24       80.23      139.10     39.39 o
 -10   3  24       46.67       40.29     18.07 o
  -9   3  24        0.07        4.05     30.63 o
  -8   3  24       77.74      107.06     23.06 o
  -7   3  24      116.65       99.25     22.59 o
  -6   3  24       50.32       74.80     22.01 o
  -5   3  24       32.44        9.12     15.56 o
  -4   3  24        4.06        5.63     15.82 o
  -3   3  24        0.17      -16.58     16.58 o
  -2   3  24       10.64       20.73     15.72 o
  -1   3  24        9.68       18.73     13.51 o
 -15   1  25       59.02       80.05     17.01 o
 -14   1  25        0.71       22.15     14.03 o
 -13   1  25      126.75       93.57     16.77 o
 -12   1  25        2.92      -11.44     27.78 o
 -11   1  25        3.66      -12.61     12.61 o
 -10   1  25        4.39        2.74     12.71 o
  -9   1  25       24.57       20.17     16.84 o
  -8   1  25       16.00       12.37     20.02 o
  -7   1  25       25.21       26.52     17.76 o
  -6   1  25       24.45       47.81     16.87 o
  -5   1  25        0.15       -4.33     10.49 o
  -4   1  25       70.54       61.30     14.37 o
  -3   1  25      283.45      327.66     21.61 o
  -2   1  25        6.77       16.26     10.93 o
  -1   1  25        8.37       -4.38     11.25 o
   0   1  25       40.73       48.09     13.36 o
   1   1  25      453.65      472.06     27.18 o
   2   1  25        9.53       10.05     12.17 o
   3   1  25        5.12        0.93     13.10 o
 -13   2  25        3.08       20.24     19.52 o
 -12   2  25        0.73       10.50     16.26 o
 -11   2  25        3.59       10.40     15.03 o
 -10   2  25       10.93       34.43     16.86 o
  -9   2  25        6.08       38.03     16.33 o
  -8   2  25      269.71      311.93     29.90 o
  -7   2  25       13.81        4.30     16.08 o
  -6   2  25       45.37       62.54     19.61 o
  -5   2  25        0.68        3.20     13.36 o
  -4   2  25      144.68      189.22     18.78 o
  -3   2  25       19.31        8.58     12.97 o
  -2   2  25        0.19       16.71     12.94 o
  -1   2  25       39.02       41.97     13.93 o
   0   2  25      984.40     1011.67     36.12 o
   1   2  25      177.15      164.67     18.66 o
  -7   3  25      309.30      406.17     59.58 o
  -6   3  25      251.89      216.18     50.20 o
  -5   3  25        5.36        1.64     30.76 o
 -14   0  26       18.61       77.68     23.61 o
 -13   0  26      130.04       84.08     24.51 o
 -12   0  26      283.02      290.44     37.20 o
 -11   0  26        1.74       18.80     19.35 o
 -10   0  26       18.31       43.80     21.18 o
  -9   0  26       13.47       15.63     17.86 o
  -8   0  26       98.24      145.40     29.12 o
  -7   0  26       89.77      136.66     27.48 o
  -6   0  26      710.78      647.11     51.19 o
  -5   0  26      383.04      382.07     42.61 o
  -4   0  26     1259.62     1237.06     53.84 o
  -3   0  26      147.33      147.88     23.59 o
  -2   0  26       46.83      116.60     22.46 o
  -1   0  26      239.81      257.85     28.82 o
   0   0  26      166.83      217.02     33.04 o
   1   0  26       82.92       79.94     21.78 o
   2   0  26        0.35      -14.14     22.72 o
 -13   1  26       24.15       23.73     15.45 o
 -12   1  26      121.01      115.26     19.46 o
 -11   1  26      568.11      600.83     34.15 o
 -10   1  26       42.14       22.17     25.27 o
  -9   1  26        5.56       32.35     15.33 o
  -8   1  26      123.27      173.10     22.49 o
  -7   1  26      721.94      726.37     38.75 o
  -6   1  26       30.34       20.23     16.44 o
  -5   1  26       57.37       86.61     19.38 o
  -4   1  26      183.96      268.03     25.29 o
  -3   1  26     2329.39     2379.17     79.32 o
  -2   1  26      449.54      524.83     26.81 o
  -1   1  26      375.15      422.26     43.90 o
   0   1  26       13.70       21.37     13.32 o
   1   1  26      910.11     1029.91     35.97 o
 -11   2  26       32.55       49.33     27.66 o
 -10   2  26      209.14      222.24     25.84 o
  -9   2  26       74.19      108.51     25.87 o
  -8   2  26      186.81      164.48     24.76 o
  -7   2  26       26.90       24.48     17.66 o
  -6   2  26      256.59      293.94     31.00 o
  -5   2  26      142.31      161.19     25.20 o
  -4   2  26      319.44      343.64     27.85 o
  -3   2  26       67.29       90.34     16.19 o
  -2   2  26       32.52       44.44     17.51 o
 -11   1  27       17.78       41.83     16.59 o
 -10   1  27       68.66       55.07     20.02 o
  -9   1  27       46.11       50.81     17.31 o
  -8   1  27      218.28      238.77     42.14 o
  -7   1  27       50.24       44.56     17.77 o
  -6   1  27       94.27      125.95     29.96 o
  -5   1  27       91.69      104.51     21.29 o
  -4   1  27       19.99       42.23     15.98 o
  -3   1  27       39.47       54.08     14.20 o
  -2   1  27      104.18       92.98     20.42 o
  -8   0  28       15.33       31.85     23.91 o
  -7   0  28      521.37      575.18     50.25 o
  -6   0  28       44.89       35.27     24.41 o
  -5   0  28       33.70       13.54     23.22 o
 
